# Supplementary material for: A Coccidia-Specific Phosphate Transporter Is Essential for the Growth of Toxoplasma gondii Parasites
Source: Microbiol Spectr. 2022 Sep 12;10(5):e02186-22. doi: 10.1128/spectrum.02186-22 (PMC9604053; doi:10.1128/spectrum.02186-22)
Supplement: Supplemental file 2 — Table S1. Download spectrum.02186-22-s0002.xlsx, XLSX file, 0.01 MB [file spectrum.02186-22-s0002.xlsx]

## Sheet: Sheet1
Table S1. Primer paris used in this study
Primer name	Sequence	Purpose
TgPiT-smHA-gRNA-PF	5'-GTATATACACAGCCATTTGTGTTTTAGAGCTAGAAATAGC-3'	To construct the TgPiT specific CRISPR plasmid targeting at 3' UTR for insertional tagging
TgPT2-smHA-gRNA-PF	5'-GACAATCATGCATGCTCATGGTTTTAGAGCTAGAAATAGC-3'	To construct the TgPT2 specific CRISPR plasmid targeting at 3' UTR for insertional tagging
TgmPT-smHA-gRNA-PF	5'-GCCGCATCAACTGAAACCCAGTTTTAGAGCTAGAAATAGC-3'	To construct the TgmPT specific CRISPR plasmid targeting at 3' UTR for insertional tagging
gRNA-PR	5'-AACTTGACATCCCCATTTAC-3'	Universal primer used to construct specific CRISPR plasmid
TgPiT-smHA-PF	5'-CCGCGGCTCTCTTCTCCTTCGCGGCCTACTCCCCTCGCATGGTCTCCAAAGGCTCGACGAGGATGTACCCTTATG-3'	To amplify the expression cassette for TgPiT tagging
TgPiT-smHA-PR	5'-GTCTCTGCATATAGGTAGACGTATGTCAAGGCGCCTGTGCATATACATGCCACCGCTTTCTCAACAGGAAAAAGC-3'	To amplify the expression cassette for TgPiT tagging
TgPT2-smHA-PF	5'-GCCCGTTTATCGATTGTCGTAAGTTCCGGAGAGGATCTCGGGCGTTTGAGGGCTCGACGAGGATGTACCCTTATG-3'	To amplify the expression cassette for TgPT2 tagging
TgPT2-smHA-PR	5'-CACCGTACTCTTACACGTGTTTCAGGTATACGCTCGTTCAGCTAAGGAACCACCGCTTTCTCAACAGGAAAAAGC-3'	To amplify the expression cassette for TgPT2 tagging
TgmPT-smHA-PF	5'-ATCAGACATTCATGGGCATGGGAACGACCGGCGGTGGCTCAGCAAAGAAAGGCTCGACGAGGATGTACCCTTATG-3'	To amplify the expression cassette for TgmPT tagging
TgmPT-smHA-PR	5'-ATTCCATCAACCCGAAAACCAACTTCGTTTCAAACCACTTGCAACCGTAGCACCGCTTTCTCAACAGGAAAAAGC-3'	To amplify the expression cassette for TgmPT tagging
TgPiT-gRNA-PF	5'-GCAACGTACGAGCAGTCAAGGTTTTAGAGCTAGAAATAGC-3'	To construct the specific CRISPR plasmid used for TgPiT knockout
TgPT2-gRNA-PF	5'-GCAGCTTGGCGCCGGTGGTCGTTTTAGAGCTAGAAATAGC-3'	To construct the specific CRISPR plasmid used for TgPT2 knocdown
TgmPT-gRNA-PF	5'-GGGAAGCGAACTAAGACGAGGTTTTAGAGCTAGAAATAGC-3'	To construct the specific CRISPR plasmid used for TgmPT knockout
TgUPRT-gRNA-PF	5'-GGCGTCTCGATTGTGAGAGCGTTTTAGAGCTAGAAATAGC-3'	To construct the specific CRISPR plasmid target to TgUPRT locus for complement amplicons insertion
TgPiT-5H-PF	5'-GTTGTAAAACGACGGCCAGTCTGTCGTTCTCTCGCGTTC-3'	Amplification of 5’-homology of TgPiT for pPiT:: DHFR construction
TgPiT-5H-PR	5'-GATGTCTTCTGCGCGGGTTGCATACATGCATGCACGCAC-3'	Amplification of 5’-homology of TgPiT forpPiT:: DHFR construction
TgPiT-3H-PF	5'-GCCACAAGTTCAGCGTGTCCCAACTCTCCATGCTCACCAC-3'	Amplification of 3’-homology of TgPiT for pPiT:: DHFR construction
TgPiT-3H-PR	5'-GCTATGACCATGATTACGCCGTACCCCAAGTCCCTGTTCG-3'	Amplification of 3’-homology of TgPiT for pPiT:: DHFR construction
TgPT2-5H-PF	5'-GTTGTAAAACGACGGCCAGTGCTGGAAGTTGCTGGTGAC-3'	Amplification of 5’-homology of TgPiT for pS107:: DHFR::PT2 construction
TgPT2-5H-PR	5'-CTCACGGGATTTACAGCCTGCCTGTCGTCAAGAAGGACG-3'	Amplification of 5’-homology of TgPiT for pS107:: DHFR::PT2 construction
TgPT2-3H-PF	5'-GCGCCGCGTTATCATTCTG-3'	Amplification of 5’-homology of TgPiT for pS107:: DHFR::PT2 construction
TgPT2-3H-PR	5'-GCTATGACCATGATTACGCCCGTAGGCTCTGTCCTCCTTC-3'	Amplification of 5’-homology of TgPiT for pS107:: DHFR::PT2 construction
TgmPT-5H-PF	5'-GTTGTAAAACGACGGCCAGTCGTGATTCCAACTGGGCAG-3'	Amplification of 5’-homology of TgPiT for pmPT:: DHFR construction
TgmPT-5H-PR	5'-GATGTCTTCTGCGCGGGTTGGTGCAAAAGCCCACATCTGC-3'	Amplification of 5’-homology of TgPiT for pmPT:: DHFR construction
TgmPT-3H-PF	5'-GCCACAAGTTCAGCGTGTCCGTTTAGACGCCGAACGAGG-3'	Amplification of 3’-homology of TgPiT for pmPT:: DHFR construction
TgmPT-3H-PR	5'-GCTATGACCATGATTACGCCCCTGGAAAGGTTCCGATGC-3'	Amplification of 3’-homology of TgPiT for pmPT:: DHFR construction
PUC19-PF	5'-GGCGTAATCATGGTCATAGC-3'	To amplify the backbone of PUC19 vector
PUC19-PR	5'-ACTGGCCGTCGTTTTACAAC-3'	To amplify the backbone of PUC19 vector
DHFR-PF	5'-CAACCCGCGCAGAAGACATC-3'	To amplify the expression cassette of DHFR for pPiT:: DHFR and pmPT:: DHFR construction
DHFR-PR	5'-GGACACGCTGAACTTGTGGC-3'	To amplify the expression cassette of DHFR for pPiT:: DHFR and pmPT:: DHFR construction
TetO7-PF	5'-CAGGCTGTAAATCCCGTGAGTC-3'	To amplify the S107::DHFR elements
TetO7-PR	5'-GCAGAATGATAACGCGGCGCATCGAGCGGGTCCTGGTTC-3'	To amplify the S107::DHFR elements
TgPiT-PCR1-PF	5'-GAGAACTCTGTTGCGCTGG-3'	Screen PCR1 of Δpit
TgPiT-PCR2-PR	5'-TATGTCAAGGCGCCTGTGC-3'	Screen PCR2 of Δpit
TgPiT-PCR3-PF	5'-CAGAAGGCTGTTTGCGAGC-3'	Screen PCR3 of Δpit
TgPiT-PCR3-PR	5'-CTGCCTACGGTCTGAGAAGC-3'	Screen PCR3 of Δpit
TgPT2-PCR1-PF	5'-CAACTCACGAACGCTCTGTG-3'	Screen PCR1 of iKD-PT2
TgPT2-PCR1-PR	5'-CCAGTCATGGACGAGATCG-3'	Screen PCR1 for iKD-PT2
TgPT2-PCR2-PR	5'-CAGTTACCGACGAACTGTTGC-3'	Screen PCR2 of iKD-PT2
TgPT2-PCR3-PF	5'-GAGTGACACACGAAGCTGC-3'	Screen PCR3 of iKD-PT2
TgPT2-PCR3-PR	5'-CAGCGAGTTGTTCTGACGTC-3'	Screen PCR3 of iKD-PT2
TgmPT-PCR1-PF	5'-CATTCCCCTTGCATGTGCG-3'	Screen PCR1 of Δmpt
TgmPT-PCR2-PR	5'-CCTGGTCAATAGAGTGCGTG-3'	Screen PCR2 of Δmpt
TgmPT-PCR3-PF	5'-CTCTCTCTGTGGCTGTCAGC-3'	Screen PCR3 of Δmpt
TgmPT-PCR3-PR	5'-GAAGAGTCCCTGCATGCTG-3'	Screen PCR3 of Δmpt
PCR1-PR (inDHFR)	5'-CTCACGGGATTTACAGCCTG-3'	Universal primer for screen PCR1
PCR2--PF (inDHFR)	5'-CGTTCTGTATGCCGCTAGAG-3'	Universal primer for screen PCR2
Comp-vector-PF	5'-TATCCTTACGATGTTCCAGATTATGC-3'	To amplify the backbone of complement vector
Comp-vector-PR	5'-CTTGCTCACCATTTTAGATCTAAAAGG-3'	To amplify the backbone of complement vector
Comp-TgPT2-CDS-PF	5'-GATCTAAAATGGTGAGCAAGATGGCGCCGCGTTATCATTC-3'	To amplify TgPT2 CDS for pTub::PT2::HA::CAT construction
Comp-TgPT2-CDS-PR	5'-TCTGGAACATCGTAAGGATACTCAAACGCCCGAGATCCTC-3'	To amplify TgPT2 CDS for pTub::PT2::HA::CAT construction
Comp-TgPT2-PCR4-PF	5'-CAGTTCGTCGGTAACTGATGTC-3'	Screen PCR4 for ComPT2 strain
Comp-TgPT2-PCR4-PR	5'-CGATAACGCATTCCGAGTGG-3'	Screen PCR4 for ComPT2 strain
Comp-TgPT2-PCR5-PF	5'-GGGTGCCTACGTTCTTCTAC-3'	Screen PCR5 for ComPT2 strain
Comp-TgPT2-PCR5-PF	5'-GTCCCCAGGTAGCGAGAACG-3'	Screen PCR5 for ComPT2 strain
TgGAPDH-PF	5'-TGAAGGGAATCATCAGCTACAC-3'	Quantitative PCR analysis of parasites burden in mouse tissue
TgGAPDH-PR	5'-TGTCAAACACGGAGGAGAAC-3'	Quantitative PCR analysis of parasites burden in mouse tissue
TgPT2-PF	5'-GTCAGTCGCAGTTACTGGC-3'	Quantitative PCR analysis of TgPT2 expression level in Toxoplasma tachyzoites
TgPT2-PR	5'-GTGTGATTTCTGGCTGGACC-3'	Quantitative PCR analysis of TgPT2 expression level in Toxoplasma tachyzoites
TgPiT-PF	5'-GGTCGACGAAGAAGAAGACG-3'	Quantitative PCR analysis of TgPiT expression level in Toxoplasma tachyzoites
TgPiT-PR	5'-GCATGCAGAGACAACTTGGC-3'	Quantitative PCR analysis of TgPiT expression level in Toxoplasma tachyzoites
pJR3455A-PF	5'-GCTTATCGATACCGTCGACC-3'	To amplify the backbone of pJR3455A plasmid
pJR3455A-PR	5'-CCACTAGTTCTAGAATCCGTCG-3'	To amplify the backbone of pJR3455A plasmid
PHO84-CDS-PF	5'-CGACGGATTCTAGAACTAGTGGATGAGTTCCGTCAATAAAGAT-3'	To amplify ScPHO84 CDS for pGAP::PHO84 construction
PHO84-CDS-PR	5'-GGTCGACGGTATCGATAAGCTTAGGCATAATCTGGAACATCGTAAG-3'	To amplify ScPHO84 CDS for pGAP::PHO84 construction
TgPT2-CDS-PF	5'-CGACGGATTCTAGAACTAGTGGATGGCGCCGCGTTATCATTC-3'	To amplify TgPT2 CDS from pTub::PT2::HA::CAT vector for pGAP::PT2 construction
TgPT2-CDS-PR	5'-GGTCGACGGTATCGATAAGCTTAGGCATAATCTGGAACATCGTAAG-3'	To amplify TgPT2 CDS from pTub::PT2::HA::CAT vector for pGAP::PT2 construction
TgPiT-CDS-PF	5'-CGACGGATTCTAGAACTAGTGGATGGAGGCGGTTGCTGAGC-3'	To amplify TgPiT CDS for pGAP::PiT construction
TgPiT-CDS-PR	5'-GGTCGACGGTATCGATAAGCTTAGGCATAATCTGGAACATCGTAAG-3'	To amplify TgPiT CDS for pGAP::PiT construction
