# Supplementary material for: A Coccidia-Specific Phosphate Transporter Is Essential for the Growth of Toxoplasma gondii Parasites
Source: Microbiol Spectr. 2022 Sep 12;10(5):e02186-22. doi: 10.1128/spectrum.02186-22 (PMC9604053; doi:10.1128/spectrum.02186-22)
Supplement: Supplemental file 3 — Table S2. Download spectrum.02186-22-s0003.xlsx, XLSX file, 0.01 MB [file spectrum.02186-22-s0003.xlsx]

## Sheet: Sheet1
Table S2. Plasmid used in this study
Plasmid name	Description	Purpose
PUC19	vector backbone for recombinant homologous plasmid	Cloning
pSAG1-Cas9- sgUPRT	reference 1	Template for locus specific CRISPR plasmid construction
pSAG1-Cas9-sgPiT-smHA	specific sgRNA sequence was syntheszied and used to replace UPRT sgRNA sequence in pSAG1-Cas9- sgUPRT plasmid	To target the 3' UTR of TgPiT for endogenous tagging
pSAG1-Cas9-sgPT2-smHA		To target the 3' UTR of TgPT2 for endogenous tagging
pSAG1-Cas9-sgmPT-smHA		To target the 3' UTR of TgPiT for endogenous tagging
pSAG1-Cas9-sgPiT-KO		TgPiT specific CRISPR plasmid for TgPiT knockout
pSAG1-Cas9-sgPT2-KD		TgPT2 specific CRISPR plasmid for iKD-PT2 strain construction
pSAG1-Cas9-sgmPT-KO		TgmPT specific CRISPR plsmid for TgmPT knockout
pPiT:: DHFR	5' and 3' UTR sequence of each gene were cloned into PUC19 vector along with DHFR cassette, respectively	Homologous template for replacement of PiT by DHFR
pmPT:: DHFR		Homologous template for replacement of mPT by DHFR
pS107:: DHFR::PT2	The flanking sequence of start codon of PT2, S107 promoter and DHFR were cloned into PUC19 vector, and make the expression of PT2 is regulable by ATc in Toxoplasma	Homologous template for replacement of PT2 native promoter by S107 promoter
pTub:: PT2::HA :: CAT	The coding sequence of PT2 and tubulin promoter was cloned into PUC19 vector, which render it's expression under the drive of tubulin promoter in Toxoplasma	To construct the PT2 complement strain
pJR3455A	contains a GAP promoter and used in yeast assays	cloning or empty vector used in yeast transformation
pGAP::PHO84	The coding sequence of PHO84 was cloned into pJR3455A vector, which render it's expression under the drive of GAP promoter in yeast	To complement the yeast strain YP100 by ScPHO84
pGAP::PT2	The coding sequence of TgPT2 was cloned into pJR3455A vector, which render it's expression under the drive of GAP promoter in yeast	To complement the yeast strain YP100 by TgPT2
pGAP::PiT	The coding sequence of TgPiT was cloned into pJR3455A vector, which render it's expression under the drive of GAP promoter in yeast	To complement the yeast strain YP100 by TgPiT
[1] Shen B, Brown KM, Lee TD, Sibley LD. Efficient gene disruption in diverse strains of Toxoplasma gondii using CRISPR/CAS9. mBio 2014;5:e01114-14. doi: https://doi.org/10.1128/mbio.01114-14.
