# Supplementary material for: A Coccidia-Specific Phosphate Transporter Is Essential for the Growth of Toxoplasma gondii Parasites
Source: Microbiol Spectr. 2022 Sep 12;10(5):e02186-22. doi: 10.1128/spectrum.02186-22 (PMC9604053; doi:10.1128/spectrum.02186-22)
Supplement: Supplemental file 4 — Table S3. Download spectrum.02186-22-s0004.xlsx, XLSX file, 0.02 MB [file spectrum.02186-22-s0004.xlsx]

## Sheet: 表达差异详情表
Gene_id	Gene description	FC(KO_PiT/RH)	Log2FC(KO_PiT/RH)	P-value	P-adjust	Significant	RH_1	RH_2	RH_3	KO_PiT_1	KO_PiT_2	KO_PiT_3	RH_mean	KO_PiT-mean
TGGT1_266860	BTB/POZ domain-containing protein	11.344	3.5038	3.30123e-12	1.65014e-09	yes	0.54	1.38	0.54	8.4	6.41	11.93	0.82	8.91333
TGGT1_216140	tetratricopeptide repeat-containing protein	10.896	3.44574	2.11251e-09	6.42755e-07	yes	0.61	0.31	0.08	3.59	2.9	3.92	0.333333	3.47
TGGT1_323320	hypothetical protein	10.772	3.42917	1.73204e-08	4.48918e-06	yes	1.96	4.22	4.91	39.53	41.27	30.55	3.69667	37.1167
TGGT1_292375	KRUF family protein	10.725	3.42295	7.85769e-29	1.83294e-25	yes	0.59	0.81	1.1	9.26	8.71	7.48	0.833333	8.48333
TGGT1_277930	hypothetical protein	7.658	2.93689	5.52273e-46	3.86481e-42	yes	2.87	2.32	1.75	16.54	16.92	17.29	2.31333	16.9167
TGGT1_253710	hypothetical protein	7.105	2.82893	2.48317e-33	8.68862e-30	yes	1.25	1.51	1.42	9.1	8.94	10.36	1.39333	9.46667
TGGT1_292280	SAG-related sequence SRS36D	5.96	2.57528	3.51209e-14	2.23433e-11	yes	7.21	6.85	2.46	31.68	34.34	28.07	5.50667	31.3633
TGGT1_411320	KRUF family protein	5.432	2.44146	0.000387328	0.0334632	yes	0.54	0.44	0.32	2.36	2.86	1.36	0.433333	2.19333
TGGT1_322110	hypothetical protein	5.212	2.3817	1.23352e-14	8.63214e-12	yes	13.16	6.19	7.98	44.72	53.2	36.52	9.11	44.8133
TGGT1_292270	SAG-related sequence SRS36C	5.088	2.34714	1.87869e-06	0.000345975	yes	1.69	2.04	0.62	7.12	9.09	4.91	1.45	7.04
TGGT1_215540	hypothetical protein	5.064	2.34034	0.000511976	0.0411817	yes	2.19	0.32	1.89	5.41	8.92	6.74	1.46667	7.02333
TGGT1_219218	hypothetical protein	4.436	2.14927	0.00041011	0.0345777	yes	0.19	0.05	0.17	0.5	0.49	0.7	0.136667	0.563333
TGGT1_261590	putative ankyrin	4.404	2.13896	2.06182e-09	6.42755e-07	yes	10.52	5.27	14.58	45.33	44.15	36.68	10.1233	42.0533
TGGT1_409590	putative transmembrane protein	4.305	2.10587	2.28114e-06	0.000399085	yes	15.24	20.62	16.96	63.2	62.29	90.97	17.6067	72.1533
TGGT1_309930	melibiase subfamily protein	4.226	2.07943	1.80175e-24	3.15216e-21	yes	4.48	3.17	4.12	14.43	15.19	17.87	3.92333	15.83
TGGT1_257945	3'5'-cyclic nucleotide phosphodiesterase domain-containing protein	4.107	2.03824	0.000602409	0.0473669	yes	0.06	0.13	0.1	0.38	0.26	0.51	0.0966667	0.383333
TGGT1_246995	hypothetical protein	4.082	2.02943	3.37321e-08	7.86858e-06	yes	0.42	0.73	0.42	1.82	2.23	2.05	0.523333	2.03333
TGGT1_207665	kinesin motor domain-containing protein	4.009	2.00309	4.97036e-12	2.31884e-09	yes	3.23	2.89	1.48	9.9	8.64	10.66	2.53333	9.73333
TGGT1_301170	SAG-related sequence SRS19D	3.87	1.95218	2.72214e-05	0.00366337	yes	1.44	3.08	0.85	5.34	7.01	7.49	1.79	6.61333
TGGT1_231470	hypothetical protein	3.859	1.94833	2.71001e-08	6.53954e-06	yes	3.75	3.19	1.42	10.27	11.42	8.99	2.78667	10.2267
TGGT1_207875	GCC2 and GCC3 domain-containing protein	3.834	1.93871	1.52697e-10	5.89292e-08	yes	0.83	0.78	0.75	2.62	2.7	3.32	0.786667	2.88
TGGT1_320190	SAG-related sequence SRS16B	3.715	1.89324	7.65918e-13	4.12299e-10	yes	9.9	8	5.3	28.91	27.36	25.69	7.73333	27.32
TGGT1_289740	hypothetical protein	3.651	1.86821	3.52829e-07	7.4821e-05	yes	2.34	1.24	1.8	5.14	7.48	5.98	1.79333	6.2
TGGT1_203720	vitamin k epoxide reductase family protein	3.612	1.85268	7.77253e-05	0.00836802	yes	5.29	3.92	2.66	11.89	12.93	15.96	3.95667	13.5933
TGGT1_202280	WD domain, G-beta repeat-containing protein	3.558	1.83105	1.3385e-08	3.60263e-06	yes	1.26	1.26	0.55	4.07	3.12	3.3	1.02333	3.49667
TGGT1_223900	hypothetical protein	3.33	1.73554	4.72916e-05	0.00570598	yes	0.48	0.45	0.68	2	1.33	1.78	0.536667	1.70333
TGGT1_323310	hypothetical protein	3.303	1.7239	3.0257e-16	3.02484e-13	yes	11.09	15.42	13.32	41.47	42.15	41.16	13.2767	41.5933
TGGT1_226100	haloacid dehalogenase family hydrolase domain-containing protein	3.053	1.6103	1.53333e-19	1.78838e-16	yes	2.7	2.44	2.79	7.71	6.68	8.76	2.64333	7.71667
TGGT1_306338B	putative dynein gamma chain, flagellar outer arm	3.003	1.58645	1.17261e-15	1.02574e-12	yes	1.24	1.35	1.23	3.74	3.56	3.64	1.27333	3.64667
TGGT1_411730	hypothetical protein	2.899	1.53539	4.42108e-06	0.000736636	yes	12.52	20.88	18.05	56.67	45.83	36.81	17.15	46.4367
TGGT1_270580	HECT-domain (ubiquitin-transferase) domain-containing protein	2.831	1.50137	7.25122e-13	4.12299e-10	yes	2.95	2.45	3.03	7.07	6.1	9.73	2.81	7.63333
TGGT1_210245	hypothetical protein	2.78	1.47486	2.68188e-11	1.10399e-08	yes	2.09	2.16	1.48	5.77	4.48	4.99	1.91	5.08
TGGT1_411390	hypothetical protein	2.745	1.45704	4.76472e-07	9.80691e-05	yes	10.41	14.63	8.62	28.39	29.8	29.11	11.22	29.1
TGGT1_411270	hypothetical protein	2.729	1.44836	2.07114e-06	0.000371637	yes	18.28	13.87	14.1	47.41	42.04	29.27	15.4167	39.5733
TGGT1_252260	hypothetical protein	2.709	1.43795	6.23406e-09	1.81775e-06	yes	6.44	5.67	4.28	13.63	14.71	13.9	5.46333	14.08
TGGT1_297150	MORN repeat-containing protein	2.69	1.42769	2.95178e-10	1.03283e-07	yes	7.81	7.09	9.2	23.54	17.66	20.55	8.03333	20.5833
TGGT1_322100	myosin-light-chain kinase	2.594	1.37506	7.56969e-06	0.00112708	yes	2.23	2.8	3.97	6.47	7.37	8.24	3	7.36
TGGT1_462961	hypothetical protein	2.554	1.35275	3.58334e-15	2.78624e-12	yes	4	4.12	3.18	8.73	8.19	10.76	3.76667	9.22667
TGGT1_256650	hypothetical protein	2.506	1.32545	0.000139743	0.0145959	yes	2.34	2.41	2.2	7.01	4.2	5.32	2.31667	5.51
TGGT1_210235	hypothetical protein	2.476	1.30775	1.35822e-06	0.000264023	yes	2.25	2.73	2.12	5.77	5.61	5.36	2.36667	5.58
TGGT1_271320	hypothetical protein	2.452	1.29418	5.835e-05	0.00686847	yes	3.06	1.71	2.35	5.3	5.07	6.31	2.37333	5.56
TGGT1_218910	hypothetical protein	2.44	1.28662	9.70297e-09	2.71605e-06	yes	10.89	9.3	8.47	22.67	25.19	18.33	9.55333	22.0633
TGGT1_288945	hypothetical protein	2.41	1.26927	2.18789e-07	4.78464e-05	yes	2.61	2.66	2.11	6.31	4.25	6.51	2.46	5.69
TGGT1_410930	hypothetical protein	2.319	1.21334	4.19055e-06	0.000715255	yes	7.59	9.2	6.85	16.99	18.31	16.77	7.88	17.3567
TGGT1_207880	hypothetical protein	2.296	1.19902	5.84301e-06	0.000929304	yes	5.81	4.53	10.17	14.86	14.98	14.79	6.83667	14.8767
TGGT1_409990	hypothetical protein	2.287	1.19319	1.59996e-10	5.89292e-08	yes	17.27	19.71	16.36	38.44	41.87	35.44	17.78	38.5833
TGGT1_246760	hypothetical protein	2.272	1.18379	6.10753e-05	0.00700664	yes	0.84	1.05	0.53	1.53	1.8	1.96	0.806667	1.76333
TGGT1_410160	hypothetical protein	2.262	1.17775	5.03499e-06	0.000819415	yes	35.54	48.68	43.93	93.1	97.26	81.73	42.7167	90.6967
TGGT1_241130	hypothetical protein	2.156	1.10827	7.25638e-06	0.00110392	yes	0.99	1.59	1.24	2.8	2.44	2.62	1.27333	2.62
TGGT1_293420	transporter, major facilitator family protein	2.151	1.10496	0.000361696	0.0316393	yes	3.93	3.48	3.97	7.53	5.1	10.98	3.79333	7.87
TGGT1_293500	hypothetical protein	2.147	1.10257	1.53924e-11	6.73223e-09	yes	5.4	4.74	5.72	10.36	10.06	12.11	5.28667	10.8433
TGGT1_329800	hypothetical protein	2.132	1.09239	1.41264e-05	0.00201749	yes	3.56	3.38	3.8	8.03	7.61	6.05	3.58	7.23
TGGT1_314310	hypothetical protein	2.073	1.05158	3.45103e-10	1.15002e-07	yes	65.84	73.98	76.42	145.59	142.28	136.23	72.08	141.367
TGGT1_260190	microneme protein MIC13	2.034	1.02452	4.36489e-05	0.00535886	yes	9.69	7.78	11.62	14.43	18.78	23.25	9.69667	18.82
TGGT1_211270	sushi domain (scr repeat) domain-containing protein	0.486	-1.0399	3.96562e-05	0.00495561	yes	3.61	3.79	6.76	2	2.25	2.29	4.72	2.18
TGGT1_360740	hypothetical protein	0.457	-1.1283	3.86922e-05	0.00492305	yes	39.95	41.51	67.53	16.56	19.06	29.58	49.6633	21.7333
TGGT1_308960	ATPase, AAA family protein	0.387	-1.36901	0.000147149	0.0149239	yes	2.94	2.46	4.1	0.94	0.84	1.75	3.16667	1.17667
TGGT1_264430	hypothetical protein	0.371	-1.42914	0.000554472	0.0440931	yes	2.51	2.53	1.82	0.63	0.45	1.39	2.28667	0.823333
TGGT1_262970	hypothetical protein	0.37	-1.43578	0.000166919	0.0164521	yes	5.77	4.92	14.05	2.35	3.05	3.25	8.24667	2.88333
TGGT1_365480	hypothetical protein	0.217	-2.20116	0.0002607	0.0243036	yes	26.79	37.88	169.01	13.5	21.96	11.84	77.8933	15.7667
TGGT1_240210	putative phosphate transporter family protein	0	-11.6092	2.67953e-22	3.75027e-19	yes	23.7	26.17	32.48	0	0	0	27.45	0
