# Supplementary material for: A Coccidia-Specific Phosphate Transporter Is Essential for the Growth of Toxoplasma gondii Parasites
Source: Microbiol Spectr. 2022 Sep 12;10(5):e02186-22. doi: 10.1128/spectrum.02186-22 (PMC9604053; doi:10.1128/spectrum.02186-22)
Supplement: Supplemental file 5 — Table S4. Download spectrum.02186-22-s0005.xlsx, XLSX file, 0.1 MB [file spectrum.02186-22-s0005.xlsx]

## Sheet: Sheet1
Gene_id	Gene description	FC(KD_PT2/PT2)	Log2FC(KD_PT2/PT2)	Pvalue	Padjust	Significant	PT2_1	PT2_2	PT2_3	KD_PT2_1	KD_PT2_2	KD_PT2_3	PT2	KD_PT2
TGGT1_221265	hypothetical protein	0.032	-4.96546	0.00211846	0.00892445	yes	1.04	0.15	0.52	0	0	0	0.57	0
TGGT1_248430	hypothetical protein	0.032	-4.95538	0.000374459	0.00203459	yes	4.07	2.48	1.44	0	0	0.15	2.66333	0.05
TGGT1_222935	hypothetical protein	0.035	-4.82199	0.000555118	0.0028536	yes	2.69	2.28	2.07	0	0.15	0	2.34667	0.05
TGGT1_249230	hypothetical protein	0.051	-4.2917	0.000392	0.0021177	yes	0.59	0.65	0.84	0.04	0	0.04	0.693333	0.0266667
TGGT1_240310A	Toxoplasma gondii family E protein	0.052	-4.25893	0.0040122	0.0153239	yes	0.52	0.56	0.46	0.06	0	0	0.513333	0.02
TGGT1_289040	Armadillo/beta-catenin family repeat-containing protein	0.079	-3.65347	0.000741083	0.00366751	yes	1.87	2.2	0.9	0.2	0.09	0	1.65667	0.0966667
TGGT1_204000	hypothetical protein	0.09	-3.46963	5.42998e-05	0.000378824	yes	4.52	8.02	6.15	0.27	0.22	0.68	6.23	0.39
TGGT1_275790	EGF family domain-containing protein	0.092	-3.44211	0.0108662	0.0344567	yes	0.44	0.89	0.94	0.16	0	0	0.756667	0.0533333
TGGT1_209040	hypothetical protein	0.094	-3.41199	0.000417331	0.00223534	yes	1.36	2.37	2.05	0.32	0	0.09	1.92667	0.136667
TGGT1_231991	hypothetical protein	0.096	-3.37515	0.000412356	0.00221498	yes	14.41	13.39	10.08	0.75	0	1.73	12.6267	0.826667
TGGT1_292260	SAG-related sequence SRS36B	0.099	-3.33421	2.06892e-05	0.000164359	yes	2.88	4.93	6.14	0	0.26	0.67	4.65	0.31
TGGT1_243940	hypothetical protein	0.1	-3.32757	0.00123264	0.00565859	yes	18.81	20.74	11.89	0	3.73	0	17.1467	1.24333
TGGT1_315480	acyl-CoA dehydrogenase, middle domain-containing protein	0.104	-3.26199	3.90644e-06	3.77006e-05	yes	1.8	1.81	0.97	0.05	0.12	0.16	1.52667	0.11
TGGT1_207140	SAG-related sequence SRS49B	0.113	-3.14519	1.07392e-07	1.53767e-06	yes	3.65	11.81	13.29	1.24	0.65	0.53	9.58333	0.806667
TGGT1_292935	hypothetical protein	0.116	-3.10338	0.00900979	0.0296464	yes	1.28	0.39	0.3	0.11	0.05	0	0.656667	0.0533333
TGGT1_262470	putative C protein immunoglobulin-A-binding beta antigen	0.118	-3.08341	0.00203768	0.00865022	yes	3.65	2.71	3.04	0	0.18	0.55	3.13333	0.243333
TGGT1_219742	hypothetical protein	0.119	-3.06562	0.000199598	0.00118147	yes	2.07	3.06	3.19	0	0.6	0.1	2.77333	0.233333
TGGT1_259670	von Willebrand factor type A domain-containing protein	0.125	-2.99473	9.80679e-19	1.42331e-16	yes	9.89	5.67	5.62	0.6	0.83	0.41	7.06	0.613333
TGGT1_235150	transporter, major facilitator family protein	0.128	-2.96151	1.57538e-71	1.18894e-67	yes	180.2	152.18	139.99	15.57	16.63	10.38	157.457	14.1933
TGGT1_289720	hypothetical protein	0.136	-2.88176	0.0166143	0.048739	yes	21.68	36.89	61.62	0	3.81	6.94	40.0633	3.58333
TGGT1_228410	Tubulin-tyrosine ligase family protein	0.149	-2.74977	0.000719975	0.00357948	yes	1.05	0.68	0.89	0	0.24	0.03	0.873333	0.09
TGGT1_219450	WD domain, G-beta repeat-containing protein	0.154	-2.69561	3.46545e-09	7.118e-08	yes	1.03	1.65	1.51	0.23	0.07	0.16	1.39667	0.153333
TGGT1_211280	hypothetical protein	0.158	-2.66271	2.82741e-10	7.67571e-09	yes	3.77	3.42	3.53	0.28	0.48	0.41	3.57333	0.39
TGGT1_219660	hypothetical protein	0.165	-2.59738	4.02932e-13	2.12652e-11	yes	0.98	1.75	1.21	0.2	0.14	0.12	1.31333	0.153333
TGGT1_285860	SAG-related sequence SRS20C	0.17	-2.55383	7.49238e-10	1.85393e-08	yes	13.92	38.27	34.7	5.56	2.69	2.58	28.9633	3.61
TGGT1_247970	hypothetical protein	0.172	-2.53574	1.29068e-05	0.000108957	yes	2.74	1.17	0.92	0.11	0.25	0.19	1.61	0.183333
TGGT1_261560	Tat binding protein 1(TBP-1)-interacting protein TBPIP	0.177	-2.49778	1.70644e-08	2.95378e-07	yes	5.81	5.44	5.77	1.07	0.42	0.64	5.67333	0.71
TGGT1_293420	transporter, major facilitator family protein	0.181	-2.46318	4.53202e-06	4.28611e-05	yes	5.52	5.01	3.58	0.44	1.33	0.08	4.70333	0.616667
TGGT1_210400	hypothetical protein	0.183	-2.4539	8.45323e-08	1.2436e-06	yes	1.94	2.12	1.84	0.2	0.25	0.29	1.96667	0.246667
TGGT1_409140	hypothetical protein	0.183	-2.453	6.69711e-05	0.000456577	yes	4.42	1.82	3.53	0.44	0.48	0.34	3.25667	0.42
TGGT1_259270	SAG-related sequence SRS26E	0.183	-2.45269	6.59513e-07	7.9131e-06	yes	9.56	4.61	4.44	0.53	0.72	1.01	6.20333	0.753333
TGGT1_210260	NAD-dependent glycerol-3-phosphate dehydrogenase	0.185	-2.43783	2.64111e-06	2.6755e-05	yes	7.05	4.24	3.82	0.7	1.09	0.17	5.03667	0.653333
TGGT1_217410	hypothetical protein	0.193	-2.37012	2.03658e-05	0.000161961	yes	1.89	2.89	3.69	0.54	0.09	0.51	2.82333	0.38
TGGT1_278565	hypothetical protein	0.204	-2.29275	0.0130905	0.0400951	yes	3.26	1.57	1.9	0.18	0.45	0.3	2.24333	0.31
TGGT1_251958	SAG-related sequence SRS59B	0.209	-2.25748	0.000750403	0.00369908	yes	2.88	1.48	2.12	0.27	0.45	0.23	2.16	0.316667
TGGT1_310830	enoyl-CoA hydratase/isomerase family protein	0.21	-2.25366	0.000651993	0.00329578	yes	8.09	3.86	3.8	0	1.15	1.02	5.25	0.723333
TGGT1_275610	protein kinase, other	0.223	-2.16353	1.14861e-30	2.16714e-27	yes	67.85	84.8	79.3	12.79	14.25	9.7	77.3167	12.2467
TGGT1_217700	AP2 domain transcription factor AP2XII-2	0.225	-2.1546	6.63435e-24	2.08623e-21	yes	16.54	16.98	16.81	3.07	3.37	1.63	16.7767	2.69
TGGT1_259050	hypothetical protein	0.227	-2.14025	6.05905e-09	1.19393e-07	yes	18.73	17.11	19.07	3.33	3.31	2.24	18.3033	2.96
TGGT1_310740	hypothetical protein	0.231	-2.11105	2.91451e-14	1.91268e-12	yes	12.45	18.68	16.92	3.19	2.69	2.05	16.0167	2.64333
TGGT1_240460	AP2 domain transcription factor AP2VI-1	0.232	-2.11022	0.00178888	0.0077368	yes	35.81	19.5	26.96	10.13	2.93	1.86	27.4233	4.97333
TGGT1_313450	putative AP-2 complex subunit sigma-1	0.232	-2.10789	0.000643055	0.00325277	yes	34.94	16.28	19.8	1.75	4.83	4.67	23.6733	3.75
TGGT1_293258	hypothetical protein	0.234	-2.09328	2.15044e-12	9.43569e-11	yes	5.62	3.62	4	0.63	0.72	0.77	4.41333	0.706667
TGGT1_285820	hypothetical protein	0.234	-2.09242	0.0134053	0.0408932	yes	11.41	9.4	7.16	1.3	3.63	0	9.32333	1.64333
TGGT1_212780	hypothetical protein	0.239	-2.06219	2.4124e-24	8.27564e-22	yes	23.42	30.4	30.02	5.08	5.58	3.64	27.9467	4.76667
TGGT1_266670	hypothetical protein	0.242	-2.04762	1.96431e-05	0.000157541	yes	1.1	0.91	0.99	0.11	0.27	0.13	1	0.17
TGGT1_244500	Tubulin-tyrosine ligase family protein	0.243	-2.04018	1.24113e-25	7.80567e-23	yes	46.49	61.76	56.08	10.6	10.64	7.14	54.7767	9.46
TGGT1_300230	putative nuclease	0.243	-2.03875	1.09816e-08	2.01403e-07	yes	9.5	10.58	10.42	2.92	1.13	1.22	10.1667	1.75667
TGGT1_224540	hypothetical protein	0.246	-2.02188	8.00114e-09	1.52872e-07	yes	5.94	8.01	5.86	1.88	0.93	0.67	6.60333	1.16
TGGT1_267140	SAG-related sequence SRS38B	0.248	-2.01407	3.2652e-13	1.76017e-11	yes	37.76	50.34	50.81	5.62	12.38	6.68	46.3033	8.22667
TGGT1_258200	hypothetical protein	0.248	-2.01	0.0121739	0.0377181	yes	0.98	0.34	0.72	0.13	0.11	0.11	0.68	0.116667
TGGT1_238410	hypothetical protein	0.25	-2.00026	1.42983e-16	1.51985e-14	yes	11.93	12.07	11.14	2.8	1.68	1.65	11.7133	2.04333
TGGT1_207610	rhoptry kinase family protein ROP36 (incomplete catalytic triad)	0.25	-1.99775	0.00588525	0.020882	yes	1.56	1.26	1.55	0.24	0.4	0.14	1.45667	0.26
TGGT1_208910	hypothetical protein	0.252	-1.99079	2.17089e-18	3.03402e-16	yes	12.37	14.83	13.93	3.33	2.24	1.73	13.71	2.43333
TGGT1_293730	DHHC zinc finger domain-containing protein	0.254	-1.97914	1.02651e-19	1.80165e-17	yes	35.34	32.83	31.15	7.49	7.12	3.33	33.1067	5.98
TGGT1_309160	IgA-specific metalloendopeptidase	0.254	-1.97556	1.17001e-21	2.59709e-19	yes	82.1	89.2	87.59	14.58	19.24	12.94	86.2967	15.5867
TGGT1_220420	3'5'-cyclic nucleotide phosphodiesterase domain-containing protein	0.258	-1.95667	1.70609e-09	3.88999e-08	yes	5.64	5.74	4.75	1.07	1.39	0.5	5.37667	0.986667
TGGT1_275850	dense granule protein GRA12	0.26	-1.94358	1.24291e-05	0.000105633	yes	8.26	7.01	5.64	1.82	0.98	1	6.97	1.26667
TGGT1_235390	PAN domain-containing protein	0.26	-1.94132	0.0143608	0.0432832	yes	0.53	0.65	0.4	0.1	0.06	0.12	0.526667	0.0933333
TGGT1_271000	hypothetical protein	0.261	-1.94015	2.08276e-24	8.08508e-22	yes	26.25	29.31	29.44	5.29	6.16	4.22	28.3333	5.22333
TGGT1_293170	hypothetical protein	0.262	-1.93183	2.01189e-24	8.08508e-22	yes	27.8	31.44	27.31	6.29	4.88	4.59	28.85	5.25333
TGGT1_280770	regulator of chromosome condensation (RCC1) repeat-containing protein	0.264	-1.9239	1.73833e-14	1.24944e-12	yes	34.33	66.34	56.06	11.38	9.54	8.4	52.2433	9.77333
TGGT1_264430	hypothetical protein	0.264	-1.91877	3.8186e-05	0.000279253	yes	2.49	3.64	2.09	0.96	0.27	0.31	2.74	0.513333
TGGT1_289710	AP2 domain transcription factor AP2IX-5	0.265	-1.91865	5.81568e-23	1.68811e-20	yes	28.67	36.49	31.4	6.69	7.18	4.3	32.1867	6.05667
TGGT1_264980	hypothetical protein	0.266	-1.91293	6.0604e-19	9.33425e-17	yes	26.1	34.04	32.57	5.36	7.87	4.41	30.9033	5.88
TGGT1_229260	hypothetical protein	0.267	-1.90696	6.74468e-23	1.88526e-20	yes	17.2	22.6	20.46	3.9	4.41	3.07	20.0867	3.79333
TGGT1_220440	cyclin-dependent kinase regulatory subunit protein	0.268	-1.89838	5.36558e-08	8.24726e-07	yes	7.31	14.77	15.24	3.02	1.69	2.37	12.44	2.36
TGGT1_278850	DHHC zinc finger domain-containing protein	0.27	-1.8902	2.17054e-16	2.21365e-14	yes	70.1	54.61	48.31	12.24	14.58	6.34	57.6733	11.0533
TGGT1_409080	hypothetical protein	0.27	-1.88674	9.76887e-11	2.92562e-09	yes	41.38	45.03	41.39	13.53	5.62	5.2	42.6	8.11667
TGGT1_293030	hypothetical protein	0.271	-1.88592	2.42886e-05	0.000189758	yes	1.6	1.32	1.5	0.55	0.13	0.16	1.47333	0.28
TGGT1_252370	AP2 domain transcription factor AP2III-1	0.272	-1.88096	0.00202404	0.00861558	yes	0.59	0.58	0.84	0.25	0.11	0.04	0.67	0.133333
TGGT1_202730	hypothetical protein	0.272	-1.87768	2.28209e-16	2.2964e-14	yes	14.91	20.14	19.34	3.32	4.68	2.62	18.13	3.54
TGGT1_297350	hypothetical protein	0.273	-1.87432	0.0168374	0.0492335	yes	2.11	1.56	3.13	0.37	1.02	0	2.26667	0.463333
TGGT1_286500	hypothetical protein	0.275	-1.86053	7.04118e-20	1.3285e-17	yes	25.98	23.99	24.24	5.6	5.46	3.37	24.7367	4.81
TGGT1_319520	hypothetical protein	0.278	-1.84717	7.20623e-09	1.40531e-07	yes	4.11	4.1	3.28	1.03	0.79	0.44	3.83	0.753333
TGGT1_248570	hypothetical protein	0.28	-1.83776	4.29462e-22	1.08038e-19	yes	19.7	17.78	15.9	4.22	3.77	2.46	17.7933	3.48333
TGGT1_225070	hypothetical protein	0.28	-1.83617	0.0113265	0.0356767	yes	3.65	1.6	1.34	0.35	0.49	0.4	2.19667	0.413333
TGGT1_357130	WD domain, G-beta repeat protein	0.28	-1.83531	3.20699e-08	5.17162e-07	yes	39.82	14.48	18.57	3.95	5.66	4.21	24.29	4.60667
TGGT1_244715	hypothetical protein	0.28	-1.83517	0.0139901	0.042318	yes	15.43	8.58	6.96	3.15	1.01	1.98	10.3233	2.04667
TGGT1_264420	putative lipoprotein	0.28	-1.8346	3.56021e-06	3.47592e-05	yes	65.72	95.34	115.87	35.95	14.49	9.34	92.31	19.9267
TGGT1_253120	putative mandelonitrile lyase	0.281	-1.83363	0.00279896	0.0113143	yes	2.49	1.37	1.44	0.48	0.1	0.42	1.76667	0.333333
TGGT1_244720	hypothetical protein	0.281	-1.83075	7.93136e-19	1.17369e-16	yes	8.73	10.85	9.11	2.07	2.22	1.43	9.56333	1.90667
TGGT1_217360	hypothetical protein	0.281	-1.82882	5.37796e-22	1.30927e-19	yes	21.27	20.29	19.54	4.92	4.44	2.76	20.3667	4.04
TGGT1_408560	hypothetical protein	0.282	-1.8254	2.80966e-06	2.82727e-05	yes	20.13	17.09	14.46	3.67	4.52	2.12	17.2267	3.43667
TGGT1_265770	hypothetical protein	0.282	-1.82533	1.1981e-23	3.61682e-21	yes	29.92	34.61	30.65	6.5	7.96	4.62	31.7267	6.36
TGGT1_224880	kinesin motor domain-containing protein	0.283	-1.82189	1.68781e-16	1.76916e-14	yes	25.86	30.76	27.9	7.64	5.4	3.85	28.1733	5.63
TGGT1_268870	tetratricopeptide repeat-containing protein	0.283	-1.8186	1.18295e-25	7.80567e-23	yes	70.75	64.41	58.67	14.82	15.15	8.77	64.61	12.9133
TGGT1_203890	hypothetical protein	0.284	-1.81812	0.00941228	0.0306315	yes	5.1	3.91	2.2	0.96	0.96	0.32	3.73667	0.746667
TGGT1_287970	hypothetical protein	0.284	-1.81736	1.66346e-26	1.56927e-23	yes	48.43	48.21	46.17	11.16	10.35	6.99	47.6033	9.5
TGGT1_238170	hypothetical protein	0.284	-1.81494	6.99387e-21	1.46619e-18	yes	22.12	25.4	22.64	5.31	4.83	3.85	23.3867	4.66333
TGGT1_284645	hypothetical protein	0.285	-1.8095	2.44648e-15	2.02896e-13	yes	6.07	5.96	6.05	1.56	1.12	0.93	6.02667	1.20333
TGGT1_231350	glucosamine-fructose-6-phosphate aminotransferase	0.287	-1.80015	6.02714e-13	3.07344e-11	yes	15.95	19.87	18.57	3.51	5.38	2.36	18.13	3.75
TGGT1_309030	hypothetical protein	0.288	-1.79475	0.00587314	0.0208488	yes	0.88	1.34	0.64	0.21	0.18	0.18	0.953333	0.19
TGGT1_314370	hypothetical protein	0.29	-1.78417	9.55253e-07	1.10742e-05	yes	4.17	5.17	5.54	0.95	1.47	0.68	4.96	1.03333
TGGT1_215550	hypothetical protein	0.292	-1.7777	7.25469e-11	2.2439e-09	yes	8.64	14.92	13.58	3.14	2.34	2.2	12.38	2.56
TGGT1_254630	CMGC kinase	0.293	-1.77286	1.87217e-12	8.5116e-11	yes	31.56	57.59	50.54	10.4	10.3	8.44	46.5633	9.71333
TGGT1_277940	hypothetical protein	0.298	-1.74661	2.30055e-18	3.15677e-16	yes	19.29	21.73	20.01	5.41	4.26	3.13	20.3433	4.26667
TGGT1_268010	hypothetical protein	0.298	-1.74446	1.14758e-10	3.38312e-09	yes	4.03	6.25	5.53	1.57	1.06	0.74	5.27	1.12333
TGGT1_314670	hypothetical protein	0.3	-1.73819	0.0146039	0.0439633	yes	2.35	4.27	1.69	1.09	0.34	0.35	2.77	0.593333
TGGT1_323020	KRUF family protein	0.3	-1.73755	2.70298e-25	1.56919e-22	yes	73.5	63.53	58.92	13.28	15.51	12.13	65.3167	13.64
TGGT1_294610	putative histone lysine methyltransferase, SET	0.303	-1.72363	9.56502e-23	2.57812e-20	yes	189.9	224.17	209.23	43.32	57.7	33.57	207.767	44.8633
TGGT1_224540A	hypothetical protein	0.305	-1.71479	1.98361e-11	7.12872e-10	yes	20.65	24.39	21.7	7.31	4.17	2.89	22.2467	4.79
TGGT1_218362	zinc finger protein ZFP1	0.311	-1.68487	1.80158e-14	1.28269e-12	yes	21.36	24.42	21.17	6.21	5.31	3.26	22.3167	4.92667
TGGT1_239855	Ras-associated protein Rap1 isoform 1 family protein	0.312	-1.68193	0.00551132	0.0198444	yes	1.51	2.19	1.35	0.25	0.27	0.55	1.68333	0.356667
TGGT1_306550	hypothetical protein	0.312	-1.68037	3.80653e-05	0.000279054	yes	2.79	2.83	2.1	0.75	0.32	0.59	2.57333	0.553333
TGGT1_216620	EF hand domain-containing protein	0.312	-1.68005	1.787e-18	2.54462e-16	yes	39.73	41.2	38.56	11.27	8.46	6.38	39.83	8.70333
TGGT1_315360	hypothetical protein	0.314	-1.67321	8.96376e-13	4.39282e-11	yes	30.22	42.32	39.79	6.66	12.47	6.32	37.4433	8.48333
TGGT1_228160	acid phosphatase	0.316	-1.66393	4.05002e-06	3.8838e-05	yes	2.82	2.56	1.87	0.44	0.44	0.67	2.41667	0.516667
TGGT1_253380	AP2 domain transcription factor AP2III-2	0.316	-1.66356	5.11877e-25	2.53752e-22	yes	103.42	101.5	97.07	25.68	23.95	17.2	100.663	22.2767
TGGT1_410060	putative proteophosphoglycan ppg4, related protein	0.316	-1.65993	0.00242065	0.0100212	yes	44.71	59.52	43.2	19.68	8.02	5.43	49.1433	11.0433
TGGT1_299020	AP2 domain transcription factor AP2III-4	0.317	-1.65806	0.00973846	0.0315029	yes	0.89	0.54	0.56	0.11	0.07	0.24	0.663333	0.14
TGGT1_288420	hypothetical protein	0.317	-1.65538	6.29577e-13	3.18887e-11	yes	26.43	40.16	37.27	9.59	8.77	5.31	34.62	7.89
TGGT1_232260	hypothetical protein	0.32	-1.64193	3.24476e-15	2.5948e-13	yes	91.64	84.25	77.58	15.06	25.35	16.75	84.49	19.0533
TGGT1_261680	hypothetical protein	0.323	-1.63027	1.91065e-09	4.24109e-08	yes	11.98	22.38	20.56	4.68	5.45	2.78	18.3067	4.30333
TGGT1_313940	hypothetical protein	0.326	-1.61907	0.000125947	0.000786856	yes	9.24	11.17	9.05	1.34	1.86	3.29	9.82	2.16333
TGGT1_364130	hypothetical protein	0.326	-1.61656	5.68311e-06	5.23054e-05	yes	70.08	117.37	84.12	35.84	18.66	12.49	90.5233	22.33
TGGT1_236860	haloacid dehalogenase family hydrolase domain-containing protein	0.326	-1.61576	3.20214e-15	2.5948e-13	yes	10.89	11.29	11.27	2.89	2.33	2.36	11.15	2.52667
TGGT1_205360	hypothetical protein	0.327	-1.61361	4.24382e-24	1.39253e-21	yes	44.62	43.91	41.54	11.16	10.71	7.87	43.3567	9.91333
TGGT1_235370	hypothetical protein	0.327	-1.61268	3.61965e-19	5.93858e-17	yes	245.14	296.91	262.32	67.58	76	44.16	268.123	62.58
TGGT1_273130	SAG-related sequence SRS30A	0.328	-1.60806	2.4067e-08	4.02736e-07	yes	85.07	172.48	179.7	35.3	30.11	36.05	145.75	33.82
TGGT1_263660	hypothetical protein	0.329	-1.60547	6.04421e-06	5.52248e-05	yes	16.73	25.11	21.47	3.86	7.33	3.81	21.1033	5
TGGT1_301180	SAG-related sequence SRS19F	0.329	-1.60422	1.73365e-05	0.000140838	yes	13.15	27.56	29.05	5.56	3.78	6.67	23.2533	5.33667
TGGT1_410860	hypothetical protein	0.329	-1.60379	4.72839e-09	9.41561e-08	yes	43.14	50.07	50.86	14.67	10.21	9.02	48.0233	11.3
TGGT1_243200	hypothetical protein	0.331	-1.59451	1.22344e-16	1.31905e-14	yes	197.58	272.68	255.05	58.23	67.67	45.31	241.77	57.07
TGGT1_313210	hypothetical protein	0.332	-1.59198	0.000289327	0.00163509	yes	0.95	1.23	1.45	0.49	0.24	0.15	1.21	0.293333
TGGT1_313780	hypothetical protein	0.332	-1.59134	3.86672e-12	1.59465e-10	yes	80.91	117.56	120.42	25.1	25.54	24.15	106.297	24.93
TGGT1_318470	AP2 domain transcription factor AP2IV-4	0.332	-1.58996	4.31063e-18	5.70743e-16	yes	44.34	54.1	49.22	13.06	12.93	8.73	49.22	11.5733
TGGT1_231160	hypothetical protein	0.332	-1.58925	2.94561e-13	1.59932e-11	yes	392.75	549.61	481.45	102.23	120.44	114.17	474.603	112.28
TGGT1_221250	hypothetical protein	0.333	-1.58831	2.39404e-21	5.16222e-19	yes	102.54	115.03	105.71	25.08	31.08	19.97	107.76	25.3767
TGGT1_271590	Toxoplasma gondii family D protein	0.334	-1.58356	0.00107946	0.00504697	yes	5.99	7.27	6.19	1.16	0.95	2.27	6.48333	1.46
TGGT1_217400	hypothetical protein	0.337	-1.57068	2.75702e-07	3.52665e-06	yes	16.95	37.98	39.02	7.59	7.34	7.59	31.3167	7.50667
TGGT1_246190	hypothetical protein	0.337	-1.56876	5.30535e-09	1.05367e-07	yes	5.67	8.67	6.7	2.49	1.45	1.09	7.01333	1.67667
TGGT1_271200	AP2 domain transcription factor AP2VIII-5	0.338	-1.5666	7.16277e-15	5.57293e-13	yes	36.2	46.7	44.48	10.41	12.2	8.01	42.46	10.2067
TGGT1_285650	hypothetical protein	0.338	-1.56385	1.06659e-15	9.47005e-14	yes	22.26	26	25.96	6.87	6.02	4.78	24.74	5.89
TGGT1_221280	hypothetical protein	0.34	-1.55546	4.46264e-12	1.81073e-10	yes	12.45	18.71	17.12	4.68	4.22	2.82	16.0933	3.90667
TGGT1_269885A	rhoptry metalloprotease toxolysin TLN1	0.341	-1.55226	4.89168e-11	1.57767e-09	yes	73.76	64.34	58.32	23.4	12.59	10.48	65.4733	15.49
TGGT1_321650	hypothetical protein	0.342	-1.54755	6.02743e-25	2.67582e-22	yes	80.44	65.7	61.47	17.66	19.18	12.7	69.2033	16.5133
TGGT1_305270	hypothetical protein	0.343	-1.54392	8.17426e-22	1.92785e-19	yes	90.62	75.24	66.47	18.52	22.97	14.25	77.4433	18.58
TGGT1_320230	SAG-related sequence SRS15C	0.343	-1.54306	0.00139579	0.00628049	yes	5.18	7.82	10.6	1.24	1.38	2.94	7.86667	1.85333
TGGT1_239830	TBC domain-containing protein	0.343	-1.54233	3.22968e-12	1.3617e-10	yes	40.67	60.87	53.38	15.65	12.28	9.71	51.64	12.5467
TGGT1_410070	hypothetical protein	0.344	-1.53811	0.00259219	0.010569	yes	20.63	25.86	22.51	9.55	3.63	3.45	23	5.54333
TGGT1_321490	SAG-related sequence SRS12A	0.345	-1.53669	0.000690198	0.00345191	yes	8.4	5.38	6.28	1.02	1.7	1.98	6.68667	1.56667
TGGT1_252880B	hypothetical protein	0.346	-1.53187	1.27927e-09	2.98906e-08	yes	40.98	44.92	40.88	15.78	9.05	6.14	42.26	10.3233
TGGT1_263510	Spc97 / Spc98 family protein	0.346	-1.52922	7.50216e-09	1.44805e-07	yes	7.71	11.56	11.34	3.35	2.47	1.77	10.2033	2.53
TGGT1_294560	rhoptry kinase family protein ROP37 (incomplete catalytic triad)	0.347	-1.52545	1.61401e-20	3.29215e-18	yes	66.63	62.57	59.37	16.31	16.44	12.98	62.8567	15.2433
TGGT1_310440	membrane occupation and recognition nexus protein MORN1	0.348	-1.52309	1.10666e-19	1.89818e-17	yes	148.79	127.32	109.11	31.07	37.89	25.06	128.407	31.34
TGGT1_242240	rhoptry kinase family protein ROP19A	0.348	-1.52256	1.07738e-21	2.46393e-19	yes	127.22	114.6	110.35	28.83	32.12	24.77	117.39	28.5733
TGGT1_315100	hypothetical protein	0.35	-1.51624	0.00513258	0.0187936	yes	1.72	0.8	0.66	0.22	0.3	0.22	1.06	0.246667
TGGT1_261955A	hypothetical protein	0.35	-1.51335	1.14063e-10	3.3758e-09	yes	22.63	33.07	33.59	7.58	7.95	6.65	29.7633	7.39333
TGGT1_232560	hypothetical protein	0.351	-1.5117	1.37268e-12	6.39481e-11	yes	30.22	39.25	34.46	10.43	7.58	7.43	34.6433	8.48
TGGT1_244080	hypothetical protein	0.351	-1.50992	5.44536e-11	1.72673e-09	yes	77.55	87.96	82.48	28.42	19.2	14.33	82.6633	20.65
TGGT1_224840	3'5'-cyclic nucleotide phosphodiesterase domain-containing protein	0.352	-1.50647	9.49772e-11	2.85575e-09	yes	15.96	22.66	22.12	4.65	6.78	3.92	20.2467	5.11667
TGGT1_409600	rhoptry kinase family protein	0.352	-1.50453	8.2455e-12	3.17494e-10	yes	97.82	86.26	100.75	26.7	27.35	17.92	94.9433	23.99
TGGT1_253140	hypothetical protein	0.354	-1.49713	5.95632e-13	3.05798e-11	yes	17.76	18.48	17.2	3.33	6.03	3.95	17.8133	4.43667
TGGT1_311270	hypothetical protein	0.355	-1.49229	9.93932e-07	1.14348e-05	yes	5.1	8.19	7.22	2.56	1.24	1.35	6.83667	1.71667
TGGT1_277550	UvrD/REP helicase domain-containing protein	0.357	-1.48707	6.1004e-07	7.40188e-06	yes	3.03	4.95	4.55	1.46	0.79	0.89	4.17667	1.04667
TGGT1_255700	hypothetical protein	0.357	-1.48462	2.23554e-14	1.53378e-12	yes	21.41	28.03	24.28	7.01	7.23	4.5	24.5733	6.24667
TGGT1_215775	rhoptry protein ROP8	0.357	-1.48402	1.36434e-09	3.16822e-08	yes	48.24	70.55	67.31	11.94	18.13	16.7	62.0333	15.59
TGGT1_286660	putative kinesin	0.358	-1.48313	0.00516281	0.0188778	yes	3.31	1.78	1.59	0.48	0.52	0.6	2.22667	0.533333
TGGT1_300090	hypothetical protein	0.359	-1.47851	1.03098e-12	4.95591e-11	yes	128.8	122.03	108.65	35.82	38.56	18.46	119.827	30.9467
TGGT1_237210	Tyrosine kinase-like (TKL) protein	0.36	-1.47519	2.38575e-14	1.6221e-12	yes	44.01	50.85	48.5	13.81	14.09	8.77	47.7867	12.2233
TGGT1_239300	hypothetical protein	0.36	-1.47519	8.7244e-13	4.30347e-11	yes	16.27	14.9	14.54	4.43	4.62	2.57	15.2367	3.87333
TGGT1_242860	hypothetical protein	0.361	-1.47164	2.50536e-07	3.23767e-06	yes	30.98	63.9	62.1	12.39	14.26	13.64	52.3267	13.43
TGGT1_224800	hypothetical protein	0.361	-1.47062	8.47052e-06	7.55638e-05	yes	18.9	20.14	21.3	4.47	7.6	3.58	20.1133	5.21667
TGGT1_278975	ICE family protease (caspase) p20 domain-containing protein	0.362	-1.46729	1.06344e-17	1.33763e-15	yes	53.12	49.24	43.69	11.1	16.84	9.33	48.6833	12.4233
TGGT1_308075	hypothetical protein	0.362	-1.46499	0.0166492	0.0487967	yes	43.28	39.36	32.43	8.8	21.25	2.49	38.3567	10.8467
TGGT1_262950	hypothetical protein	0.363	-1.46101	6.01293e-14	3.75038e-12	yes	64.56	85.23	78.07	17.92	22.74	17.75	75.9533	19.47
TGGT1_236850	hypothetical protein	0.365	-1.45264	3.88465e-17	4.51037e-15	yes	32.69	30.47	29.24	7.65	10.77	5.54	30.8	7.98667
TGGT1_304730	Mob1/phocein family protein	0.366	-1.45175	4.68816e-06	4.41717e-05	yes	22.45	15.61	18.95	4.08	5.65	4.75	19.0033	4.82667
TGGT1_278780	hypothetical protein	0.366	-1.44943	1.23663e-10	3.61738e-09	yes	45.12	47.79	42.48	9.24	16.82	9.18	45.13	11.7467
TGGT1_220930	hypothetical protein	0.367	-1.44809	1.39926e-13	8.18621e-12	yes	87.83	110.87	92	23.74	25.36	24.99	96.9	24.6967
TGGT1_297120	hypothetical protein	0.367	-1.44729	5.47203e-11	1.72793e-09	yes	117.91	191.01	172.32	39.48	46.66	38.95	160.413	41.6967
TGGT1_288045	hypothetical protein	0.367	-1.44591	2.14108e-08	3.59082e-07	yes	22.53	16.54	18.37	5.51	4.44	4.63	19.1467	4.86
TGGT1_246710	hypothetical protein	0.369	-1.44	5.89203e-12	2.32812e-10	yes	43.85	33.61	37.1	9.4	12.77	7.56	38.1867	9.91
TGGT1_297700	hypothetical protein	0.369	-1.43911	0.0069702	0.0240311	yes	18.92	14.52	14.21	4.46	7.96	0.72	15.8833	4.38
TGGT1_226220	alveolin domain containing intermediate filament IMC9	0.37	-1.43355	7.63996e-13	3.81846e-11	yes	44.3	49.28	53.53	12.41	16.5	9.96	49.0367	12.9567
TGGT1_266300	hypothetical protein	0.371	-1.42886	3.10607e-09	6.51153e-08	yes	123.86	188.51	192.4	46.44	51.41	37.95	168.257	45.2667
TGGT1_311280	hypothetical protein	0.372	-1.42741	4.15858e-05	0.00029976	yes	7.77	13.4	12.7	4.97	2.72	1.46	11.29	3.05
TGGT1_315495	hypothetical protein	0.372	-1.42721	0.00303041	0.0121265	yes	19.25	18.67	15.64	2.46	6.77	4.73	17.8533	4.65333
TGGT1_223780	hypothetical protein	0.372	-1.42628	3.93137e-11	1.29e-09	yes	17.35	22.09	20.84	6.58	5.42	3.89	20.0933	5.29667
TGGT1_319370	hypothetical protein	0.373	-1.42303	2.11472e-06	2.21356e-05	yes	2.89	5.56	4.51	1.45	0.9	1.05	4.32	1.13333
TGGT1_202500	GAPM1a	0.373	-1.42119	1.74347e-16	1.80246e-14	yes	786.49	891.4	856.42	199.01	284.13	191.37	844.77	224.837
TGGT1_310220	hypothetical protein	0.374	-1.41961	1.06441e-13	6.42648e-12	yes	61.8	71.45	65.2	16.79	24.27	12.13	66.15	17.73
TGGT1_249440	hypothetical protein	0.374	-1.4178	3.05366e-10	8.23069e-09	yes	85.92	124	109.45	33.67	23.56	26.04	106.457	27.7567
TGGT1_310240	hypothetical protein	0.375	-1.41626	3.56959e-13	1.89716e-11	yes	98.93	95.78	95.14	27.15	34.67	16.12	96.6167	25.98
TGGT1_285300	hypothetical protein	0.376	-1.41082	0.000485575	0.00253083	yes	14.49	8.35	13.88	2.95	4.55	2.31	12.24	3.27
TGGT1_266630	hypothetical protein	0.377	-1.40716	2.64032e-12	1.13866e-10	yes	85.22	103.95	86.17	22.14	34.58	17.72	91.78	24.8133
TGGT1_300100	rhoptry neck protein RON2	0.379	-1.39818	4.62349e-19	7.26948e-17	yes	402.46	320.49	285.62	90.53	115.22	62.96	336.19	89.57
TGGT1_273560	putative kinesin heavy chain	0.379	-1.3979	1.84922e-14	1.29223e-12	yes	69.88	86.4	78.78	23.44	23.64	16.11	78.3533	21.0633
TGGT1_271970	glideosome-associated protein with multiple-membrane spans GAPM3	0.38	-1.39759	3.26627e-15	2.5948e-13	yes	836.84	930.07	872.86	200.9	317.87	197.4	879.923	238.723
TGGT1_292950	hypothetical protein	0.38	-1.39541	4.61432e-17	5.19765e-15	yes	57.11	57.18	52.7	17.2	16.5	10.93	55.6633	14.8767
TGGT1_205250	rhoptry protein ROP18	0.38	-1.39469	2.07878e-12	9.17458e-11	yes	196.1	210.06	222.27	61.59	49.24	54.95	209.477	55.26
TGGT1_252880A	hypothetical protein	0.381	-1.39153	4.20067e-08	6.60468e-07	yes	15.5	21.22	16.73	7.01	4.52	2.94	17.8167	4.82333
TGGT1_319860	DNA polymerase family B protein	0.382	-1.38712	2.78039e-14	1.85696e-12	yes	33.47	37.45	33.49	10.91	8.87	8	34.8033	9.26
TGGT1_212170	GIY-YIG catalytic domain-containing protein	0.382	-1.38676	2.07231e-15	1.73775e-13	yes	24.46	22.37	21.58	6.11	7.3	4.92	22.8033	6.11
TGGT1_239560	myosin E	0.383	-1.38405	1.99412e-05	0.000158752	yes	8.11	12.58	8.75	4.12	2.22	1.68	9.81333	2.67333
TGGT1_236560	hypothetical protein	0.384	-1.38131	1.82187e-14	1.28501e-12	yes	45.87	36.44	35.53	10.72	14.5	6.8	39.28	10.6733
TGGT1_203010	aurora kinase	0.384	-1.38109	1.58593e-19	2.65978e-17	yes	30.35	27.58	26.07	8.19	8.34	5.99	28	7.50667
TGGT1_222100	hypothetical protein	0.385	-1.37843	5.67116e-17	6.29416e-15	yes	41.19	34.13	31.2	10.37	10.45	7.65	35.5067	9.49
TGGT1_210345	hypothetical protein	0.386	-1.37469	8.35518e-09	1.58037e-07	yes	9.61	13.95	12.11	4.31	3.37	2.14	11.89	3.27333
TGGT1_222330	hypothetical protein	0.387	-1.36999	5.89213e-11	1.83752e-09	yes	8.19	8.97	9.17	2.26	3.15	1.83	8.77667	2.41333
TGGT1_213700	hypothetical protein	0.388	-1.36765	0.0121829	0.0377181	yes	5.96	1.16	1.73	0.39	1.27	0.63	2.95	0.763333
TGGT1_233090	XPG N-terminal domain-containing protein	0.388	-1.36642	2.13306e-10	5.89677e-09	yes	21.62	26.64	25.91	7.78	7.22	5.38	24.7233	6.79333
TGGT1_316560	Toxoplasma gondii family D protein	0.388	-1.36498	0.0116343	0.0364937	yes	3.37	2.19	2.76	0.27	1.19	0.76	2.77333	0.74
TGGT1_308060	hypothetical protein	0.388	-1.36413	1.66071e-11	6.05479e-10	yes	13.77	15.9	14.51	4.74	4.47	2.93	14.7267	4.04667
TGGT1_248560	hypothetical protein	0.389	-1.36292	0.00555386	0.01995	yes	9.72	12.92	8.68	3.32	2.23	3	10.44	2.85
TGGT1_275400	hypothetical protein	0.389	-1.36249	4.94883e-05	0.000349381	yes	3.72	4	3.11	0.94	1.09	0.89	3.61	0.973333
TGGT1_238420	hypothetical protein	0.389	-1.36086	2.77702e-08	4.58604e-07	yes	13.45	11.46	10.77	4.61	3.41	1.78	11.8933	3.26667
TGGT1_297910	hypothetical protein	0.39	-1.35963	0.00375739	0.0145197	yes	4.79	5.35	6.36	1.73	1.93	0.98	5.5	1.54667
TGGT1_266435	hypothetical protein	0.392	-1.35224	4.73369e-10	1.20693e-08	yes	22.75	28.78	24.32	9.33	6.36	5.16	25.2833	6.95
TGGT1_260270	HEAT repeat-containing protein	0.392	-1.35043	1.40461e-08	2.49425e-07	yes	7.12	10.4	8.38	2.72	2.99	1.57	8.63333	2.42667
TGGT1_213560	hypothetical protein	0.393	-1.34907	2.33025e-05	0.000182621	yes	9.97	5.26	5.69	1.92	2.43	1.33	6.97333	1.89333
TGGT1_232020	hypothetical protein	0.393	-1.34838	2.89246e-17	3.46498e-15	yes	71.11	60.69	55.82	16.15	22.57	13.06	62.54	17.26
TGGT1_240730	hypothetical protein	0.394	-1.34521	0.000961875	0.00459448	yes	20.25	24.35	31.1	4.3	12.91	4.7	25.2333	7.30333
TGGT1_225280	hypothetical protein	0.395	-1.34164	0.000934429	0.00448039	yes	1.98	1.55	1.42	0.79	0.19	0.36	1.65	0.446667
TGGT1_251740	AP2 domain transcription factor AP2XII-9	0.395	-1.34135	2.2384e-13	1.23308e-11	yes	47.99	59.68	52.75	14.88	18.91	11.29	53.4733	15.0267
TGGT1_224540B	hypothetical protein	0.395	-1.34022	4.51499e-08	7.06943e-07	yes	34.21	40.96	46.53	15.22	10.08	8.76	40.5667	11.3533
TGGT1_258900	hypothetical protein	0.395	-1.33944	8.74073e-09	1.64505e-07	yes	24.25	28.06	28.43	6.38	9.98	6.32	26.9133	7.56
TGGT1_254910	hypothetical protein	0.396	-1.3362	7.5173e-13	3.78221e-11	yes	61.14	74.06	67.5	16.72	23.63	16.43	67.5667	18.9267
TGGT1_244180	microneme-like protein	0.396	-1.33533	5.97025e-06	5.47478e-05	yes	10.16	14.84	14.53	2.57	4.55	3.92	13.1767	3.68
TGGT1_266090	hypothetical protein	0.397	-1.33355	6.22552e-12	2.44708e-10	yes	84.23	88.96	85.6	19.79	31.75	21.1	86.2633	24.2133
TGGT1_286140	hypothetical protein	0.397	-1.33239	1.03678e-07	1.4904e-06	yes	19.44	26.12	26.77	7.03	6.99	6.28	24.11	6.76667
TGGT1_232040	hypothetical protein	0.397	-1.33129	3.07697e-10	8.26402e-09	yes	20.86	18.46	18.19	5.68	5.88	4.42	19.17	5.32667
TGGT1_241000	hypothetical protein	0.398	-1.32877	1.83232e-09	4.1279e-08	yes	99.49	121.4	124.92	31.47	37.54	29.33	115.27	32.78
TGGT1_269885B	rhoptry metalloprotease toxolysin TLN1	0.399	-1.32575	1.28954e-08	2.32272e-07	yes	77.3	71.34	69.57	29.35	16.19	15.12	72.7367	20.22
TGGT1_319580	hypothetical protein	0.399	-1.32501	3.64095e-08	5.78489e-07	yes	12.28	14.39	13.17	5.02	2.9	3.14	13.28	3.68667
TGGT1_254960	hypothetical protein	0.399	-1.32427	8.12169e-09	1.54394e-07	yes	8.27	8.93	8.16	2.45	2.25	2.32	8.45333	2.34
TGGT1_282210	AP2 domain transcription factor AP2VIIa-8	0.4	-1.32345	7.64135e-15	5.88462e-13	yes	46.12	45.16	41.25	12.18	15.1	9.95	44.1767	12.41
TGGT1_211660	hypothetical protein	0.4	-1.32207	6.04814e-05	0.000417998	yes	25.13	17.49	13.83	4.66	7.75	3.44	18.8167	5.28333
TGGT1_212880	surface antigen repeat-containing protein	0.4	-1.32043	2.63207e-11	9.03872e-10	yes	38.09	37.8	32.81	13.62	9.41	7.27	36.2333	10.1
TGGT1_300160	hypothetical protein	0.401	-1.31859	1.73249e-05	0.000140838	yes	6.77	7.66	8.25	3.39	1.79	1.29	7.56	2.15667
TGGT1_301420	hypothetical protein	0.401	-1.31724	3.23791e-09	6.73567e-08	yes	105.19	135.73	124.02	29.82	38.65	34.83	121.647	34.4333
TGGT1_225270	hypothetical protein	0.402	-1.31338	4.34989e-12	1.77452e-10	yes	16.38	21.2	17.24	5.24	6.48	3.94	18.2733	5.22
TGGT1_308810A	rhoptry neck protein RON9	0.403	-1.31233	3.25385e-09	6.74637e-08	yes	58.11	66.33	56.95	23.33	16.96	11.44	60.4633	17.2433
TGGT1_311625	WD domain, G-beta repeat-containing protein	0.403	-1.3108	1.01287e-07	1.46387e-06	yes	8.65	12.16	10.45	4.2	2.62	2.08	10.42	2.96667
TGGT1_221370	hypothetical protein	0.403	-1.31059	2.30524e-07	3.02043e-06	yes	10.93	17.75	15.49	5.14	4.31	3.24	14.7233	4.23
TGGT1_272290	pyruvate dehydrogenase complex subunit PD-HE1Beta	0.403	-1.30985	2.25206e-06	2.33465e-05	yes	24.13	30.45	33.03	11.58	6.97	6.55	29.2033	8.36667
TGGT1_306370	hypothetical protein	0.405	-1.30471	5.3712e-05	0.000375337	yes	48.73	59.59	51.56	12.85	19.12	14.45	53.2933	15.4733
TGGT1_244660	hypothetical protein	0.406	-1.29934	7.35213e-08	1.10092e-06	yes	12.34	12.2	10.14	4.42	2.64	2.69	11.56	3.25
TGGT1_219070	cyclic nucleotide-binding domain-containing protein	0.407	-1.29581	5.63863e-08	8.64457e-07	yes	22.66	31.07	30.16	10.96	6.9	6.2	27.9633	8.02
TGGT1_288960	hypothetical protein	0.409	-1.29096	0.00682492	0.0236491	yes	0.62	0.45	0.32	0.17	0.13	0.09	0.463333	0.13
TGGT1_228670	hypothetical protein	0.41	-1.28797	2.64682e-11	9.03872e-10	yes	17.57	19.74	19.36	6.36	6.25	3.86	18.89	5.49
TGGT1_260580	hypothetical protein	0.41	-1.28516	2.40364e-09	5.18292e-08	yes	39.06	58.29	52.04	16.86	14.82	11.74	49.7967	14.4733
TGGT1_254290	hypothetical protein	0.411	-1.28125	4.63604e-08	7.24393e-07	yes	8.51	10.24	8.59	2.25	3.94	1.85	9.11333	2.68
TGGT1_204880	hypothetical protein	0.412	-1.27794	2.34551e-09	5.08665e-08	yes	29.99	41.61	39.29	10.38	12.55	9.5	36.9633	10.81
TGGT1_225690	hypothetical protein	0.413	-1.2774	4.55094e-14	2.91068e-12	yes	64.89	71.84	67.56	22.1	21.22	15.9	68.0967	19.74
TGGT1_209650B	RNA-directed DNA polymerase	0.413	-1.27616	2.43569e-07	3.15303e-06	yes	6.46	8.19	7.48	2.93	1.77	1.7	7.37667	2.13333
TGGT1_257790	histone deacetylase HDAC4	0.413	-1.27529	0.00161358	0.00707595	yes	3.79	3.59	2.68	1.61	0.64	0.65	3.35333	0.966667
TGGT1_320110	proliferating cell nuclear antigen PCNA2	0.414	-1.27253	8.35953e-06	7.47504e-05	yes	34.71	64.28	50.73	13.91	15.93	14.28	49.9067	14.7067
TGGT1_297870	hypothetical protein	0.415	-1.26991	3.21673e-07	4.03267e-06	yes	38.39	62.23	59.4	17.7	13.68	15.19	53.34	15.5233
TGGT1_210280	PEK kinase	0.415	-1.26864	5.08683e-10	1.28396e-08	yes	34.15	38.38	32.4	9.43	12.6	8.66	34.9767	10.23
TGGT1_318525	hypothetical protein	0.415	-1.26829	2.05255e-09	4.5162e-08	yes	20.65	26.1	24.53	7.81	8.35	4.97	23.76	7.04333
TGGT1_311060	metal-dependent phosphohydrolase HD domain-containing protein	0.416	-1.2666	1.23112e-05	0.000104986	yes	3.83	5.07	5.18	1.54	1.52	1.11	4.69333	1.39
TGGT1_357490	hypothetical protein	0.416	-1.26658	0.00997153	0.0321054	yes	34.97	57.22	44.46	18.73	9.92	13.53	45.55	14.06
TGGT1_311770	hypothetical protein	0.418	-1.25903	1.04287e-14	7.64127e-13	yes	28.43	27.56	23.51	7.69	9.76	5.89	26.5	7.78
TGGT1_218270	hypothetical protein	0.418	-1.25822	1.0108e-08	1.86515e-07	yes	228.49	341.09	330.81	79.64	99.72	87.37	300.13	88.91
TGGT1_209650A	RNA-directed DNA polymerase	0.418	-1.25772	9.03397e-06	7.96488e-05	yes	4.3	4.75	4.09	1.65	1.45	0.8	4.38	1.3
TGGT1_223950	hypothetical protein	0.418	-1.25732	2.89664e-07	3.68649e-06	yes	20.72	34.75	31.33	8.81	9.31	7.68	28.9333	8.6
TGGT1_229350	HEAT repeat-containing protein	0.419	-1.25568	4.18781e-11	1.3623e-09	yes	31.7	32.74	29.04	9.59	11.69	6.48	31.16	9.25333
TGGT1_261955B	hypothetical protein	0.419	-1.25333	1.5807e-05	0.00012981	yes	25.48	41.11	44.14	14.58	11.84	7.34	36.91	11.2533
TGGT1_272540	protein kinase (incomplete catalytic triad)	0.42	-1.25095	0.00395336	0.0151452	yes	1.01	1.22	1.13	0.41	0.32	0.27	1.12	0.333333
TGGT1_289090	hypothetical protein	0.421	-1.24956	0.00185758	0.00800181	yes	45.64	37.01	22.57	9.72	15.02	7.11	35.0733	10.6167
TGGT1_279420	hypothetical protein	0.421	-1.24912	2.99438e-17	3.53102e-15	yes	100.17	97.27	90.8	29.79	31.82	23.24	96.08	28.2833
TGGT1_232080	hypothetical protein	0.421	-1.24847	2.1936e-07	2.91571e-06	yes	20.64	28.25	24.13	10.44	6.39	4.85	24.34	7.22667
TGGT1_265420	hypothetical protein	0.422	-1.24488	3.05765e-09	6.44584e-08	yes	168.37	223.31	215.61	54.36	78.22	51.68	202.43	61.42
TGGT1_242790A	putative trichohyalin	0.422	-1.24434	1.70225e-06	1.84581e-05	yes	26.33	23.03	20.39	9.93	5	5.45	23.25	6.79333
TGGT1_226755	3'5'-cyclic nucleotide phosphodiesterase domain-containing protein	0.422	-1.24314	1.70485e-13	9.67405e-12	yes	18.08	17.64	17.72	5.37	6.69	3.91	17.8133	5.32333
TGGT1_227040	hypothetical protein	0.423	-1.24272	0.00112197	0.00522043	yes	19.83	18.45	12.02	4.99	5.86	4.13	16.7667	4.99333
TGGT1_253870	hypothetical protein	0.423	-1.24153	1.94441e-05	0.000156611	yes	2.9	5.06	4.15	1.76	0.96	0.89	4.03667	1.20333
TGGT1_291830	putative DNA double-strand break repair rad50 ATPase	0.424	-1.23892	0.00133717	0.00606832	yes	5.61	5.75	5.1	1.25	1.33	2.16	5.48667	1.58
TGGT1_256030	hypothetical protein	0.424	-1.23697	2.59054e-08	4.31585e-07	yes	206.19	284.44	298.63	67.29	101.75	71.69	263.087	80.2433
TGGT1_312622	DUF803 domain-containing protein	0.425	-1.23434	8.23627e-13	4.08942e-11	yes	46.63	47.71	45.01	14.45	16.11	11.14	46.45	13.9
TGGT1_220270	alveolin domain containing intermediate filament IMC6	0.425	-1.23349	1.07474e-10	3.19334e-09	yes	393	551.64	486.01	140.71	172.86	120.49	476.883	144.687
TGGT1_310370	hypothetical protein	0.427	-1.22842	4.52785e-09	9.06411e-08	yes	68.42	40.76	38.46	17.01	15.5	10.88	49.2133	14.4633
TGGT1_265080	Tubulin-tyrosine ligase family protein	0.427	-1.22806	1.28301e-10	3.72419e-09	yes	20.25	25.28	22.25	7.43	7.52	5.46	22.5933	6.80333
TGGT1_257420	hypothetical protein	0.427	-1.2261	0.00201024	0.00857135	yes	4.51	5.86	4.67	1.1	1.5	1.83	5.01333	1.47667
TGGT1_231630	alveolin domain containing intermediate filament IMC4	0.429	-1.22253	1.41393e-09	3.2733e-08	yes	986.98	1413.35	1368.21	349.17	452.1	348.03	1256.18	383.1
TGGT1_220230B	leucine rich repeat-containing protein	0.429	-1.22029	1.51501e-08	2.65284e-07	yes	67.95	45.15	48.6	15.15	20.45	12.97	53.9	16.19
TGGT1_238895	hypothetical protein	0.429	-1.22021	5.58609e-12	2.21885e-10	yes	60.81	74.4	68.62	21.74	23.01	16.98	67.9433	20.5767
TGGT1_249850	GAP40 protein	0.43	-1.21794	3.32875e-12	1.39567e-10	yes	927.95	1098.31	1057.31	281.12	390	271.66	1027.86	314.26
TGGT1_215570	AP2 domain transcription factor AP2X-11	0.43	-1.21641	9.07664e-09	1.69979e-07	yes	49	68.79	63.05	17.6	25.25	13.28	60.28	18.71
TGGT1_243250	myosin H	0.43	-1.21592	1.05636e-11	3.96635e-10	yes	63.22	60.77	56.71	22.57	17.89	13.84	60.2333	18.1
TGGT1_270130	hypothetical protein	0.431	-1.21464	0.00601682	0.0212688	yes	10.97	14.94	13.41	2.72	6.21	3.25	13.1067	4.06
TGGT1_227650	putative microtubule-associated protein RP/EB family	0.431	-1.21268	3.12137e-08	5.06601e-07	yes	69.43	97.22	91.91	25.35	34.3	20.62	86.1867	26.7567
TGGT1_306895	hypothetical protein	0.432	-1.21174	2.24039e-06	2.32575e-05	yes	121.31	164.08	168.47	38.22	56.28	46.25	151.287	46.9167
TGGT1_290620	hypothetical protein	0.432	-1.2114	4.05939e-10	1.06008e-08	yes	32.25	42.84	39.05	12.65	13.77	8.7	38.0467	11.7067
TGGT1_224920	hypothetical protein	0.433	-1.20905	5.57809e-09	1.10493e-07	yes	15.79	11.63	11.06	4.92	3.73	2.86	12.8267	3.83667
TGGT1_300240	putative syntaxin 6 protein	0.433	-1.20748	0.000151815	0.000930745	yes	28.02	32.52	24.55	11.09	10.36	5.21	28.3633	8.88667
TGGT1_273280	hypothetical protein	0.434	-1.20465	0.000741842	0.00366886	yes	7.21	9.51	7.79	3.67	1.95	1.91	8.17	2.51
TGGT1_297210	hypothetical protein	0.434	-1.20368	5.64946e-10	1.4118e-08	yes	17.18	15.46	13.07	6.02	4.39	3.35	15.2367	4.58667
TGGT1_306060	rhoptry neck protein RON8	0.434	-1.20306	9.92461e-15	7.41857e-13	yes	279.19	218.35	199.3	80.58	78.92	51.03	232.28	70.1767
TGGT1_315770	cytochrome p450 superfamily protein	0.434	-1.20282	1.09951e-11	4.08767e-10	yes	166.05	183.44	175.64	46.27	64.48	49.69	175.043	53.48
TGGT1_258670	hypothetical protein	0.436	-1.198	3.03266e-09	6.41106e-08	yes	9.71	8.52	7.32	2.31	3.05	2.35	8.51667	2.57
TGGT1_261740	hypothetical protein	0.436	-1.19784	3.30983e-10	8.79552e-09	yes	5761.08	6385.46	6652.52	1922.77	1968.29	1999.03	6266.35	1963.36
TGGT1_209160	myristoyl CoA:protein N-myristoyltransferase	0.436	-1.19781	7.63146e-10	1.88218e-08	yes	53.12	57.88	52	16.39	21.22	12.86	54.3333	16.8233
TGGT1_315470	hypothetical protein	0.436	-1.19598	1.98394e-12	8.93212e-11	yes	71.24	81.54	76.56	24.54	27.37	18.83	76.4467	23.58
TGGT1_206690	glideosome-associated protein with multiple-membrane spans GAPM2B	0.437	-1.1937	1.00829e-09	2.40049e-08	yes	156.4	192.9	169.42	43.86	69.76	47.39	172.907	53.67
TGGT1_307790	hypothetical protein	0.438	-1.19244	0.00421578	0.0159561	yes	2.09	1.13	1.27	0.37	0.7	0.3	1.49667	0.456667
TGGT1_255450	hypothetical protein	0.438	-1.19042	7.17426e-12	2.79094e-10	yes	209.32	247.29	237.38	68.16	86.34	60.96	231.33	71.82
TGGT1_223985	serine/threonine specific protein phosphatase	0.441	-1.18243	8.86989e-10	2.13869e-08	yes	27.73	22.89	20.86	9.42	7.77	4.81	23.8267	7.33333
TGGT1_320515	hypothetical protein	0.441	-1.18207	7.42145e-09	1.43615e-07	yes	65.35	89.64	79.17	21.68	33.29	19.04	78.0533	24.67
TGGT1_257670	hypothetical protein	0.442	-1.17905	0.00293374	0.0117771	yes	1.08	0.59	0.9	0.33	0.24	0.22	0.856667	0.263333
TGGT1_319710	kinesin motor domain-containing protein	0.442	-1.17845	1.46018e-08	2.57477e-07	yes	30.2	32.55	33.08	8.22	14.67	7.45	31.9433	10.1133
TGGT1_285990	Filamin/ABP280 repeat-containing protein	0.442	-1.1776	2.73654e-05	0.000210098	yes	8.85	15.02	14.18	5.17	4.43	2.56	12.6833	4.05333
TGGT1_289490	serine/threonine specific protein phosphatase	0.442	-1.1775	1.86489e-09	4.18878e-08	yes	21.4	25.22	22.6	8.15	7.58	5.81	23.0733	7.18
TGGT1_305590	ABC transporter transmembrane region domain-containing protein	0.443	-1.17579	1.09295e-13	6.54645e-12	yes	66.57	60.2	55.95	18.18	24.93	13.97	60.9067	19.0267
TGGT1_280540	HEAT repeat-containing protein	0.443	-1.17495	1.15339e-10	3.38702e-09	yes	16.55	16.34	15.61	5.89	5.92	3.39	16.1667	5.06667
TGGT1_282070	hypothetical protein	0.444	-1.17198	8.52487e-14	5.23066e-12	yes	209.93	204.86	200.12	62.54	82.81	48.13	204.97	64.4933
TGGT1_215010	hypothetical protein	0.444	-1.17177	8.18742e-09	1.55252e-07	yes	44.56	32.34	30.52	14	11.63	7.58	35.8067	11.07
TGGT1_228175	hypothetical protein	0.444	-1.17125	0.0149658	0.0448202	yes	3.53	2.33	1.83	0.74	0.74	0.83	2.56333	0.77
TGGT1_315500	hypothetical protein	0.444	-1.17039	1.97791e-05	0.000158128	yes	57.18	73.88	76.88	25.6	24.9	16.86	69.3133	22.4533
TGGT1_269460	Ser/Thr phosphatase family protein	0.445	-1.16729	5.10756e-10	1.28489e-08	yes	45.99	56	49.71	16.42	20.76	11.12	50.5667	16.1
TGGT1_270975	hypothetical protein	0.445	-1.16713	9.95506e-07	1.14354e-05	yes	19.95	24.81	22.42	8.74	6.55	5.78	22.3933	7.02333
TGGT1_242790B	putative trichohyalin	0.445	-1.16666	2.2411e-07	2.95692e-06	yes	39	35.25	32.85	16	9.78	7.49	35.7	11.09
TGGT1_238390	hypothetical protein	0.446	-1.16507	2.21738e-10	6.1075e-09	yes	69.76	68.63	63.94	26.18	23.59	13.96	67.4433	21.2433
TGGT1_202970	hypothetical protein	0.446	-1.16359	0.000373796	0.00203459	yes	3.25	2.17	1.5	0.88	0.88	0.38	2.30667	0.713333
TGGT1_245670	pyruvate dehydrogenase complex subunit PDH-E1Alpha	0.446	-1.16349	1.13343e-05	9.77602e-05	yes	18.8	26.08	25.31	9.28	6.1	6.66	23.3967	7.34667
TGGT1_224700	hypothetical protein	0.447	-1.16144	1.76133e-09	3.99182e-08	yes	36.95	43.29	39.08	13.56	16.25	8.36	39.7733	12.7233
TGGT1_411770	putative IgA-specific serine endopeptidase	0.447	-1.16139	0.0105138	0.0334801	yes	6.43	9.82	9.66	2.83	2.76	2.63	8.63667	2.74
TGGT1_219320	acid phosphatase GAP50	0.447	-1.16113	1.01919e-12	4.93066e-11	yes	946.7	1044.17	972.73	282.58	393.69	263.88	987.867	313.383
TGGT1_201820	hypothetical protein	0.448	-1.15714	1.48792e-08	2.61147e-07	yes	11.23	11.71	10.16	3.54	4.86	2.2	11.0333	3.53333
TGGT1_207700	rhoptry kinase family protein ROP22 (incomplete catalytic triad)	0.449	-1.15538	0.00609041	0.0214987	yes	4.78	2.9	3.47	1.22	1.51	0.77	3.71667	1.16667
TGGT1_253100	hypothetical protein	0.449	-1.1549	1.33268e-08	2.38335e-07	yes	60.61	71.34	65.57	21.77	27.68	14.26	65.84	21.2367
TGGT1_267290	hypothetical protein	0.449	-1.15448	1.8201e-07	2.46612e-06	yes	71.33	72.58	66.35	23.37	28.78	15.67	70.0867	22.6067
TGGT1_212770	hypothetical protein	0.449	-1.15433	7.45076e-08	1.11348e-06	yes	174.13	274.79	251.17	70.75	95.38	59.92	233.363	75.35
TGGT1_200430	cytidine and deoxycytidylate deaminase zinc-binding region domain-containing protein	0.45	-1.15321	0.000279768	0.00158633	yes	9.89	13.94	10.33	4.12	2.95	3.63	11.3867	3.56667
TGGT1_258700	transporter, major facilitator family protein	0.451	-1.14958	2.20708e-12	9.62823e-11	yes	88.97	90.45	86.38	30.56	29.95	23.44	88.6	27.9833
TGGT1_230480	hypothetical protein	0.451	-1.14775	4.28676e-05	0.00030841	yes	95.52	153.38	170.98	38.35	57.59	42.01	139.96	45.9833
TGGT1_210270	hypothetical protein	0.452	-1.14638	2.01453e-12	8.94332e-11	yes	31.48	24.79	24.39	7.81	11.07	6.62	26.8867	8.5
TGGT1_255860	hypothetical protein	0.453	-1.14141	4.94551e-05	0.000349381	yes	67.36	47.33	55.88	21.59	21.91	12.11	56.8567	18.5367
TGGT1_202375	hypothetical protein	0.454	-1.13821	0.0139601	0.0422687	yes	17.71	14.63	7.76	4.13	5.92	2.83	13.3667	4.29333
TGGT1_320750	hypothetical protein	0.455	-1.13609	1.11229e-07	1.58088e-06	yes	9.91	11.27	9.48	3.28	4.07	2.51	10.22	3.28667
TGGT1_284780	hypothetical protein	0.455	-1.13541	2.91348e-11	9.77245e-10	yes	65.83	63.71	56.67	21.88	24.78	13.36	62.07	20.0067
TGGT1_320030	hypothetical protein	0.456	-1.13264	6.77358e-09	1.32436e-07	yes	62.35	83.08	70.91	21.2	27.82	20.71	72.1133	23.2433
TGGT1_319320	hypothetical protein	0.456	-1.13236	8.95114e-09	1.68045e-07	yes	20.05	21.54	19.33	7.91	7.34	4.42	20.3067	6.55667
TGGT1_271260	hypothetical protein	0.456	-1.13179	1.20168e-06	1.34357e-05	yes	98.36	179.31	150.88	45.62	56.25	38.56	142.85	46.81
TGGT1_273970	CorA family Mg2+ transporter protein	0.457	-1.13059	3.0895e-05	0.000233866	yes	14.55	15.94	14.1	3.72	6.96	3.77	14.8633	4.81667
TGGT1_269020	hypothetical protein	0.457	-1.12851	0.000291303	0.00164433	yes	9.32	14.69	11.35	3.03	5.87	2.76	11.7867	3.88667
TGGT1_230350	hypothetical protein	0.458	-1.12644	1.19735e-11	4.4296e-10	yes	187.85	140.88	134.77	48.07	66.74	34.63	154.5	49.8133
TGGT1_231070	protein kinase	0.458	-1.1263	4.74749e-13	2.47099e-11	yes	98.99	107.18	94.92	33.18	36.95	26.7	100.363	32.2767
TGGT1_270190	protein phosphatase 2C domain-containing protein	0.458	-1.12604	2.20581e-07	2.92057e-06	yes	17.19	22.83	20.42	7.63	7.64	4.51	20.1467	6.59333
TGGT1_277720	GDA1/CD39 (nucleoside phosphatase) family protein	0.459	-1.12409	1.39002e-10	4.00399e-09	yes	109.65	97.56	90.19	27.76	45.1	23.8	99.1333	32.22
TGGT1_217961	hypothetical protein	0.459	-1.12406	1.19239e-07	1.67579e-06	yes	29.22	20.2	19.26	8.36	7.76	5.67	22.8933	7.26333
TGGT1_225820	hypothetical protein	0.459	-1.12335	3.81155e-06	3.69265e-05	yes	37.43	26.95	29.49	7.01	15.33	8.02	31.29	10.12
TGGT1_227640	hypothetical protein	0.46	-1.12143	0.00525775	0.0191138	yes	39.6	52.84	51.05	22.18	18.91	9.08	47.83	16.7233
TGGT1_201230	kinesin motor domain-containing protein	0.46	-1.12065	2.36714e-07	3.08014e-06	yes	17.55	21.45	18.73	5.17	8.85	4.9	19.2433	6.30667
TGGT1_242670	hypothetical protein	0.46	-1.11997	5.04099e-07	6.20626e-06	yes	7.69	7.94	7.55	2.38	2.97	2.13	7.72667	2.49333
TGGT1_230210	alveolin domain containing intermediate filament IMC10	0.46	-1.11983	1.38374e-10	4.00118e-09	yes	600.16	728.99	686	203.11	272.17	183.95	671.717	219.743
TGGT1_273540	putative phosphatidylserine synthase	0.46	-1.11896	6.44425e-07	7.75674e-06	yes	26.41	24.08	22.02	9.41	9.55	4.76	24.17	7.90667
TGGT1_219270	multi-pass transmembrane protein	0.461	-1.11824	1.2165e-11	4.47849e-10	yes	759.83	842.57	790.36	233.59	323.65	224.22	797.587	260.487
TGGT1_265070	hypothetical protein	0.461	-1.11686	8.4411e-07	9.93837e-06	yes	35.47	43.93	45.53	13.68	15.73	11.58	41.6433	13.6633
TGGT1_236790	hypothetical protein	0.461	-1.11564	9.97998e-07	1.14466e-05	yes	22.39	19.33	21.68	6.52	7.37	6.5	21.1333	6.79667
TGGT1_268182	hypothetical protein	0.462	-1.11347	2.30569e-06	2.38371e-05	yes	21.33	22.29	24.38	7.21	10.76	4.7	22.6667	7.55667
TGGT1_270720	hypothetical protein	0.462	-1.11257	4.8148e-05	0.000341837	yes	6.15	10.74	9.15	4.01	2.32	2.17	8.68	2.83333
TGGT1_225440	hypothetical protein	0.462	-1.11251	0.000275199	0.00156395	yes	4.9	4.18	4.06	1.2	2.5	0.69	4.38	1.46333
TGGT1_271780	Filamin/ABP280 repeat-containing protein	0.463	-1.11212	5.17958e-07	6.34583e-06	yes	12.5	15.28	15.2	5.51	3.96	4.35	14.3267	4.60667
TGGT1_280670	hypothetical protein	0.463	-1.10974	1.461e-09	3.35143e-08	yes	115.27	134.19	125.23	43.03	47.88	32.65	124.897	41.1867
TGGT1_261730	hypothetical protein	0.463	-1.10943	1.9167e-10	5.33777e-09	yes	25.34	21.51	18.25	6.47	9.41	5.26	21.7	7.04667
TGGT1_250690	zinc finger (CCCH type) motif-containing protein	0.465	-1.10488	1.45649e-07	2.00221e-06	yes	108.29	147.21	125.62	47.25	54.36	26.08	127.04	42.5633
TGGT1_212200	hypothetical protein	0.465	-1.10342	0.00116557	0.00539333	yes	10.83	12.33	11.96	4.78	2.78	3.85	11.7067	3.80333
TGGT1_312270	rhoptry protein ROP13	0.466	-1.10256	8.8036e-11	2.66831e-09	yes	394.13	349.6	323.98	93.03	150.65	104.96	355.903	116.213
TGGT1_209050	Tyrosine kinase-like (TKL) protein	0.466	-1.10142	1.63282e-05	0.000133509	yes	35.76	62.55	58.83	15.23	25.68	12.59	52.38	17.8333
TGGT1_283702	FATC domain-containing protein	0.466	-1.10128	0.000124098	0.000777237	yes	5.02	6.31	6.14	2.99	1.22	1.46	5.82333	1.89
TGGT1_268220	hypothetical protein	0.466	-1.10028	0.00597131	0.0211476	yes	1.08	1.96	1.62	0.62	0.41	0.5	1.55333	0.51
TGGT1_267610	hypothetical protein	0.467	-1.09993	0.00013759	0.000851837	yes	73.48	80.98	71.82	23.16	32.01	21.36	75.4267	25.51
TGGT1_409540	protamine protein P1	0.467	-1.09983	0.000414855	0.00222524	yes	7.07	4.84	3.71	2.17	1.82	1.06	5.20667	1.68333
TGGT1_262780	FHA domain-containing protein	0.467	-1.09895	1.36973e-07	1.90375e-06	yes	30.84	40.85	37.83	11.84	16.63	8.38	36.5067	12.2833
TGGT1_314515	hypothetical protein	0.467	-1.0982	1.3949e-06	1.53901e-05	yes	10.55	6.36	5.62	2.44	2.78	1.97	7.51	2.39667
TGGT1_411040	putative IgA-specific serine endopeptidase	0.467	-1.09809	0.000216776	0.00127118	yes	10.78	14.21	12.8	3.79	6.05	2.83	12.5967	4.22333
TGGT1_267620	multi-pass transmembrane protein	0.467	-1.09734	7.32487e-10	1.81845e-08	yes	97.38	106.41	92.8	28.37	40.49	28.74	98.8633	32.5333
TGGT1_269390	CRAL/TRIO domain-containing protein	0.468	-1.09628	2.28885e-11	8.10984e-10	yes	44.72	44.79	38.21	13.79	16.68	11.4	42.5733	13.9567
TGGT1_218240	hypothetical protein	0.468	-1.09614	1.51776e-10	4.32931e-09	yes	141.93	138.12	135.35	39.07	62.88	35.95	138.467	45.9667
TGGT1_280790	phosphatidylinositol n-acetylglucosaminyltransferase	0.468	-1.09517	9.7225e-08	1.41107e-06	yes	12.72	11.77	10.41	3.42	5.33	2.77	11.6333	3.84
TGGT1_301480A	hypothetical protein	0.468	-1.09431	0.00332851	0.0130767	yes	6.13	6.48	5.81	3.16	1.8	1.2	6.14	2.05333
TGGT1_210380	hypothetical protein	0.469	-1.09334	1.1968e-13	7.11203e-12	yes	146.75	121.92	108.26	42.54	46.61	33.74	125.643	40.9633
TGGT1_319900	hypothetical protein	0.469	-1.09281	3.87872e-10	1.01767e-08	yes	33.88	38.97	34.03	11.65	15.12	8.81	35.6267	11.86
TGGT1_277560	hypothetical protein	0.469	-1.09165	9.47693e-07	1.10034e-05	yes	4.86	5.31	5.1	1.52	2.21	1.34	5.09	1.69
TGGT1_289150	hypothetical protein	0.471	-1.08676	3.88352e-10	1.01767e-08	yes	43.31	42.98	42.21	12.47	17.27	12.67	42.8333	14.1367
TGGT1_229200	hypothetical protein	0.471	-1.08676	4.07466e-06	3.89259e-05	yes	22.38	28.18	22.27	9.11	10.55	4.95	24.2767	8.20333
TGGT1_259200A	Na+/H+ exchanger NHE1	0.471	-1.08633	1.37177e-06	1.518e-05	yes	17.71	16.29	13.43	5.77	6.79	3.25	15.81	5.27
TGGT1_275410	Proteasome/cyclosome repeat-containing protein	0.471	-1.08523	3.88596e-05	0.00028363	yes	5.24	6.36	5.63	2.85	1.76	1.15	5.74333	1.92
TGGT1_258380	elongation factor p (ef-p) kow family domain-containing protein	0.471	-1.08487	6.02132e-06	5.50823e-05	yes	22.45	26.36	25.18	7.16	11.33	6.41	24.6633	8.3
TGGT1_223920	rhoptry neck protein RON3	0.472	-1.08328	4.73423e-12	1.91065e-10	yes	390.45	395.09	346.62	143.06	128.09	101.05	377.387	124.067
TGGT1_310970	hypothetical protein	0.473	-1.08078	1.01729e-09	2.41432e-08	yes	36.98	42.66	37.87	15.18	14.16	9.81	39.17	13.05
TGGT1_255170	hypothetical protein	0.473	-1.08016	0.00135645	0.00613368	yes	3.18	3.96	4.33	1.14	0.96	1.62	3.82333	1.24
TGGT1_229500	hypothetical protein	0.473	-1.07908	2.44555e-06	2.5111e-05	yes	61.88	46.79	46.4	15.94	24.38	11.83	51.69	17.3833
TGGT1_308810B	rhoptry neck protein RON9	0.474	-1.07836	7.10532e-07	8.48479e-06	yes	90.34	101.32	91.74	43.02	26.38	24.27	94.4667	31.2233
TGGT1_261750	rhoptry neck protein RON10	0.474	-1.07658	9.6058e-13	4.67709e-11	yes	173.75	159.12	144.99	47.29	66.5	44.93	159.287	52.9067
TGGT1_227050	ATPase/histidine kinase/DNA gyrase B/HSP90 domain-containing protein	0.474	-1.07644	2.19441e-07	2.91571e-06	yes	29.1	21.53	19.11	6.23	11.06	5.83	23.2467	7.70667
TGGT1_253880	GNS1/SUR4 family protein	0.475	-1.07485	2.6712e-08	4.43068e-07	yes	33.7	32.77	31.92	12.05	13.5	7.6	32.7967	11.05
TGGT1_201250	putative histone lysine methyltransferase, SET	0.476	-1.07029	1.26463e-08	2.29427e-07	yes	28.49	33.53	31.09	12.03	11.29	8	31.0367	10.44
TGGT1_213040	hypothetical protein	0.477	-1.06878	1.64957e-07	2.25123e-06	yes	24.43	29.2	26.63	8.04	12.97	6.45	26.7533	9.15333
TGGT1_247380	hypothetical protein	0.477	-1.06857	1.09949e-08	2.01403e-07	yes	24.13	20.24	19.17	6.02	9.32	5.84	21.18	7.06
TGGT1_291050	putative histone kinase SNF1	0.477	-1.06662	1.326e-08	2.37703e-07	yes	34.21	40.44	40.58	14.63	14.4	9.96	38.41	12.9967
TGGT1_210430	DnaJ domain-containing protein	0.478	-1.06514	1.81789e-09	4.10767e-08	yes	46.46	50.17	49.52	18.55	19.22	11.79	48.7167	16.52
TGGT1_298010	hypothetical protein	0.478	-1.06469	3.15418e-06	3.10764e-05	yes	32.14	25.09	22.68	12.86	7.46	6.03	26.6367	8.78333
TGGT1_289330	ubiquitin carboxyl-terminal hydrolase family 2 protein	0.479	-1.06141	2.08403e-08	3.51076e-07	yes	70.67	44.85	38.44	17.8	21.76	11.62	51.32	17.06
TGGT1_231640	alveolin domain containing intermediate filament IMC1	0.48	-1.06035	2.99456e-07	3.78558e-06	yes	1019	1537.34	1419.82	404.86	539.13	412.02	1325.39	452.003
TGGT1_223960	ubiquitin interaction motif family protein	0.48	-1.05949	2.96082e-06	2.94793e-05	yes	57.15	40.94	40.83	11.68	22.28	12.77	46.3067	15.5767
TGGT1_318880	hypothetical protein	0.48	-1.05824	0.00026173	0.00149587	yes	8.22	12.66	9.98	3.14	4.43	2.95	10.2867	3.50667
TGGT1_255270	hypothetical protein	0.48	-1.05806	0.000122206	0.000767934	yes	24.29	21.98	21.79	9.15	7.61	6.28	22.6867	7.68
TGGT1_255440	hypothetical protein	0.481	-1.05625	1.59917e-05	0.000131184	yes	17.64	14.21	15.22	6.37	5.28	4.19	15.69	5.28
TGGT1_320170	SAG-related sequence SRS16E	0.481	-1.05451	0.0121024	0.0375897	yes	6.38	10.38	11.63	3.12	2.13	4.23	9.46333	3.16
TGGT1_309420	ferlin family protein	0.482	-1.05261	1.6286e-05	0.000133309	yes	9.42	9.36	8.91	4.2	2.56	2.53	9.23	3.09667
TGGT1_233490	hypothetical protein	0.482	-1.05192	1.88609e-08	3.22404e-07	yes	77.49	47.81	43.15	19.46	18.61	16.97	56.15	18.3467
TGGT1_220060A	hypothetical protein	0.484	-1.04705	7.5255e-06	6.77744e-05	yes	60.15	55.14	58.05	23.91	21.9	14.46	57.78	20.09
TGGT1_318430	malate dehydrogenase MDH	0.484	-1.04664	1.54992e-07	2.12291e-06	yes	131.19	179.54	172.42	54.31	67.99	45.07	161.05	55.79
TGGT1_306350	variable surface lipoprotein	0.484	-1.04631	6.56605e-08	9.9108e-07	yes	45.43	55.49	53.43	18.65	21.51	13.16	51.45	17.7733
TGGT1_217740	3-ketoacyl-(acyl-carrier-protein) reductase	0.484	-1.04586	1.64309e-05	0.000134203	yes	53.26	77.26	84.86	23.91	26.73	23.54	71.7933	24.7267
TGGT1_315710	hypothetical protein	0.485	-1.04492	0.000181408	0.0010909	yes	40.47	28.94	26.85	8.44	13.95	10.04	32.0867	10.81
TGGT1_271090	hypothetical protein	0.485	-1.04485	2.80294e-05	0.000213675	yes	11.42	17.38	17.16	6.35	5.73	3.88	15.32	5.32
TGGT1_243400	hypothetical protein	0.485	-1.04389	4.87792e-07	6.0153e-06	yes	12.88	8.5	8.71	3.62	4.27	2.3	10.03	3.39667
TGGT1_247370	hypothetical protein	0.485	-1.04351	1.25162e-05	0.000106254	yes	18.55	21.69	20.01	9.69	6.33	4.64	20.0833	6.88667
TGGT1_281960	hypothetical protein	0.485	-1.04297	3.10055e-07	3.89998e-06	yes	97.54	145.98	128.64	42.84	52.45	33.88	124.053	43.0567
TGGT1_201240	hypothetical protein	0.486	-1.0422	0.000124919	0.000781731	yes	11.77	17.36	16.86	5.03	5.68	5.08	15.33	5.26333
TGGT1_289100	hypothetical protein	0.486	-1.04216	1.243e-08	2.26046e-07	yes	41.75	46.33	42.43	14.94	17.56	12.24	43.5033	14.9133
TGGT1_312580	hypothetical protein	0.486	-1.04048	1.62701e-08	2.83581e-07	yes	49.41	48.53	47.54	16.24	22.62	11.56	48.4933	16.8067
TGGT1_244190	hypothetical protein	0.486	-1.04044	9.89551e-10	2.36334e-08	yes	89.06	93.78	84.53	34.06	34.74	23.04	89.1233	30.6133
TGGT1_206695	hypothetical protein	0.486	-1.04	0.00776072	0.0262059	yes	143.36	227.66	248.28	62.42	91.04	72.22	206.433	75.2267
TGGT1_366530	KRUF family protein	0.487	-1.03947	0.00121451	0.00559577	yes	55.4	55.45	69.23	24.69	14.29	22.74	60.0267	20.5733
TGGT1_268210	AGC kinase	0.487	-1.03738	0.000121119	0.000762375	yes	14.54	20.42	21.15	6.22	7.58	5.69	18.7033	6.49667
TGGT1_312570	CMGC kinase, MAPK family (ERK) MAPK-1	0.488	-1.03632	1.8771e-09	4.19126e-08	yes	109.51	129.22	113.15	43.51	48.17	30.03	117.293	40.57
TGGT1_237180	hypothetical protein	0.488	-1.03398	1.94631e-09	4.30757e-08	yes	186.88	169	185.39	61.61	73.88	52.21	180.423	62.5667
TGGT1_222350	hypothetical protein	0.489	-1.03305	5.28535e-07	6.46492e-06	yes	85.32	81.49	71.36	19.7	35.41	26.19	79.39	27.1
TGGT1_285425	hypothetical protein	0.489	-1.03218	1.49399e-06	1.63642e-05	yes	13.21	17.24	17.37	6.44	5.92	4.25	15.94	5.53667
TGGT1_258450	hypothetical protein	0.489	-1.03167	2.15103e-07	2.86817e-06	yes	29.34	40.87	35.35	12.71	15.14	9.05	35.1867	12.3
TGGT1_240990	hypothetical protein	0.49	-1.03039	0.000507409	0.00263318	yes	4.71	6.9	5.39	1.85	2.36	1.68	5.66667	1.96333
TGGT1_277895	ubiquitin carboxyl-terminal hydrolase	0.49	-1.02991	6.60405e-09	1.29794e-07	yes	15.47	13.41	11.82	5.58	4.94	3.37	13.5667	4.63
TGGT1_291800	ADP-ribosylation factor family protein	0.491	-1.0274	0.0014148	0.00634289	yes	29.31	36.69	34.53	14.78	13.03	8.12	33.51	11.9767
TGGT1_244130	hypothetical protein	0.491	-1.02617	2.86347e-07	3.65044e-06	yes	17.05	18.97	18.57	7.85	6.23	4.77	18.1967	6.28333
TGGT1_263690	hypothetical protein	0.492	-1.02461	5.51945e-05	0.000384629	yes	13.59	13.94	10.38	3.25	4.37	5.06	12.6367	4.22667
TGGT1_247590	methyltransferase domain-containing protein	0.492	-1.02453	0.00014931	0.00091688	yes	7.4	9.83	8.63	3.52	3.01	2.45	8.62	2.99333
TGGT1_301480	hypothetical protein	0.492	-1.02431	0.000975646	0.00464555	yes	9.52	9.03	9.35	4.26	4.17	1.47	9.3	3.3
TGGT1_276190	hypothetical protein	0.492	-1.02379	0.000321803	0.00178709	yes	11.85	10.48	12.32	4.16	4	3.75	11.55	3.97
TGGT1_233010	putative cell-cycle-assocaited protein kinase ERK7	0.493	-1.02054	1.83721e-07	2.4804e-06	yes	71.31	52.64	45.8	24.39	19.75	13.88	56.5833	19.34
TGGT1_203300	hypothetical protein	0.493	-1.01944	2.75735e-06	2.78577e-05	yes	516	261.2	244.65	94.32	161.75	90.76	340.617	115.61
TGGT1_231840	hypothetical protein	0.494	-1.01764	3.14492e-08	5.09329e-07	yes	66.81	76.98	66.9	21.14	32.9	19.83	70.23	24.6233
TGGT1_251560	hypothetical protein	0.494	-1.01611	4.77141e-08	7.40943e-07	yes	27.25	33.61	28.67	10.11	13.32	8.03	29.8433	10.4867
TGGT1_309380	Nuf2	0.495	-1.01534	1.36127e-06	1.50872e-05	yes	30.99	33.67	32.1	13.3	10.9	9.41	32.2533	11.2033
TGGT1_201740	hypothetical protein	0.495	-1.01429	1.73611e-06	1.87376e-05	yes	33.56	36.29	32.97	12.96	13.51	9.52	34.2733	11.9967
TGGT1_315190	CAM kinase, SNF1 family	0.495	-1.0133	3.00446e-09	6.36928e-08	yes	22.97	23.8	20.19	8.68	9.21	5.5	22.32	7.79667
TGGT1_258230	rhoptry kinase family protein ROP20	0.496	-1.01231	0.00029695	0.00166996	yes	12.38	15.79	18.95	4.98	6.58	5.07	15.7067	5.54333
TGGT1_218500	hypothetical protein	0.497	-1.00964	0.00767487	0.0260091	yes	3	2.1	1.88	1.2	0.43	0.72	2.32667	0.783333
TGGT1_205520	hypothetical protein	0.497	-1.008	0.00934345	0.0304601	yes	3.32	2.85	2.21	0.88	1.07	0.91	2.79333	0.953333
TGGT1_239752	hypothetical protein	0.498	-1.00648	1.51599e-09	3.46703e-08	yes	89.55	87.39	82.55	34.16	29.84	25.87	86.4967	29.9567
TGGT1_235380	hypothetical protein	0.498	-1.00593	8.49443e-08	1.24723e-06	yes	69.05	80.19	80.1	26.32	33.35	21.63	76.4467	27.1
TGGT1_315210	putative rhoptry protein	0.498	-1.00553	2.38413e-11	8.39816e-10	yes	373.18	327.37	321.62	133.68	120.41	99.37	340.723	117.82
TGGT1_214630	hypothetical protein	0.498	-1.00535	2.27805e-07	2.9952e-06	yes	14	15.78	13.25	5.04	5.21	4.66	14.3433	4.97
TGGT1_231790	hypothetical protein	0.498	-1.00514	2.1213e-07	2.83352e-06	yes	35.33	43.39	43.38	13.45	17.97	11.85	40.7	14.4233
TGGT1_227000	hypothetical protein	0.499	-1.00178	3.23976e-09	6.73567e-08	yes	64.37	69.09	64.13	22.57	29.63	17.78	65.8633	23.3267
TGGT1_316480	putative XRN 5'-3' exonuclease	0.499	-1.00162	5.3219e-07	6.48954e-06	yes	19.21	16.41	14.6	7.46	5.15	4.67	16.74	5.76
TGGT1_312100	plasma membrane-type Ca(2+)-ATPase A1 PMCAA1	0.5	-1.00136	2.21249e-07	2.92428e-06	yes	48.19	60.36	54.65	19.11	25.79	13.58	54.4	19.4933
TGGT1_249250	ribosomal protein RPL35A	2	1.00001	7.89544e-06	7.08524e-05	yes	4412.51	5542.84	5901.69	8645.13	6370.47	8019.92	5285.68	7678.51
TGGT1_234520	U2 snRNP auxilliary factor, large subunit, splicing factor subfamily protein	2.001	1.00042	3.98287e-09	8.08031e-08	yes	72.81	63.47	58.44	74.97	118.31	79.6	64.9067	90.96
TGGT1_294200	glucose-6-phosphate 1-dehydrogenase	2.001	1.00084	4.74964e-08	7.39083e-07	yes	970.4	978.2	993.55	1351.58	1271.4	1431.01	980.717	1351.33
TGGT1_260250	cyclin domain protein, cyclin H family protein	2.001	1.00088	8.64691e-09	1.63146e-07	yes	59.22	46.27	47.45	58.51	86.08	67.62	50.98	70.7367
TGGT1_310060	small nuclease	2.001	1.00093	2.20163e-07	2.92016e-06	yes	86.53	86.43	84.51	118.55	111.49	125.47	85.8233	118.503
TGGT1_411270	hypothetical protein	2.004	1.00316	0.000674928	0.00338676	yes	24.34	22.58	19.41	28.98	27.57	34.88	22.11	30.4767
TGGT1_208300	hypothetical protein	2.005	1.00388	0.0028153	0.0113682	yes	74.32	60.85	64.99	120.59	96.11	84.01	66.72	100.237
TGGT1_317705	enoyl-CoA hydratase/isomerase family protein	2.006	1.00416	4.81218e-05	0.000341837	yes	12.28	10.89	11.07	15	18.14	14.84	11.4133	15.9933
TGGT1_315600	MCM2/3/5 family protein	2.006	1.0042	2.91856e-09	6.20461e-08	yes	13.68	11.09	11.15	17.83	19.46	13.06	11.9733	16.7833
TGGT1_257100	hypothetical protein	2.006	1.00435	1.05956e-07	1.52025e-06	yes	18.49	15.83	14.96	21.29	27.08	20.48	16.4267	22.95
TGGT1_208440	hypothetical protein	2.006	1.00457	1.89456e-06	2.01668e-05	yes	163.39	181.2	186.18	213.98	261.79	270.37	176.923	248.713
TGGT1_265990	hypothetical protein	2.011	1.00817	1.44612e-05	0.000120065	yes	34.38	32.71	28.89	38.2	53.52	43.71	31.9933	45.1433
TGGT1_286640	GTPase	2.012	1.00848	1.85743e-06	1.98274e-05	yes	15.35	11.44	13.9	18.05	19.72	18.76	13.5633	18.8433
TGGT1_246995	hypothetical protein	2.014	1.00988	0.0136567	0.0415592	yes	0.68	0.9	1.04	1.69	0.96	1.07	0.873333	1.24
TGGT1_291670	DEAD/DEAH box helicase domain-containing protein	2.014	1.01003	5.42774e-06	5.04473e-05	yes	14.27	16.57	17.05	21.65	21.71	23.59	15.9633	22.3167
TGGT1_297730	putative transcription elongation factor 1	2.016	1.01122	1.11462e-07	1.58122e-06	yes	97.82	78.32	72.97	98.87	148.44	105.89	83.0367	117.733
TGGT1_216880	guanine nucleotide-binding protein	2.018	1.01285	3.08143e-09	6.47787e-08	yes	1832.87	2064.85	2019.09	2773.91	2917.72	2681.55	1972.27	2791.06
TGGT1_263700	ribosomal protein RPS14	2.019	1.01354	2.76705e-08	4.57959e-07	yes	2623.04	2945.42	2932.33	4044.94	4095.77	4077.31	2833.6	4072.67
TGGT1_288680	endonuclease IV APN	2.023	1.01642	2.11821e-11	7.57637e-10	yes	99.74	84.86	80.51	113.32	140.86	117.06	88.37	123.747
TGGT1_243240	WD domain, G-beta repeat-containing protein	2.025	1.01779	4.21489e-06	4.01132e-05	yes	15.44	13.73	11.42	22.91	18.84	15.41	13.53	19.0533
TGGT1_309810	ribosomal protein RPP2	2.028	1.01975	2.60088e-06	2.64896e-05	yes	3395.33	3743.02	3893.58	5418.22	4744.38	5898.78	3677.31	5353.79
TGGT1_212290	ribosomal protein RPS19	2.031	1.02249	1.99054e-06	2.09228e-05	yes	1212.34	1389.49	1396.52	1753.08	1670.84	2168.02	1332.78	1863.98
TGGT1_316510	hypothetical protein	2.038	1.0271	2.64688e-05	0.000203964	yes	23.13	33.23	25.83	52.98	30.44	33.14	27.3967	38.8533
TGGT1_305930	hypothetical protein	2.041	1.02937	0.000137579	0.000851837	yes	47.02	25.33	23.74	34.61	53.64	45.85	32.03	44.7
TGGT1_249190	AP2 domain transcription factor AP2XII-6	2.047	1.03344	5.30368e-06	4.9477e-05	yes	27.43	28.62	28.08	42.19	38.76	39.43	28.0433	40.1267
TGGT1_289900	n-acetyltransferase family protein	2.048	1.03417	0.00018739	0.00111886	yes	33.26	34.64	29.8	51.89	46.44	44.21	32.5667	47.5133
TGGT1_217550	hypothetical protein	2.049	1.035	4.04146e-09	8.15533e-08	yes	245.15	258.36	259.4	343.55	415.94	350.39	254.303	369.96
TGGT1_294980	hypothetical protein	2.051	1.03616	2.3316e-07	3.04967e-06	yes	221.38	251.59	249.66	347.29	319.04	364.4	240.877	343.577
TGGT1_231950	hypothetical protein	2.056	1.03995	4.86527e-06	4.57263e-05	yes	60.41	81.4	78.43	118.17	90.41	107.13	73.4133	105.237
TGGT1_261570	ribosomal protein RPL7A	2.056	1.04017	5.08516e-08	7.84819e-07	yes	3602.04	3888.59	3915.3	5168.22	5244.45	5862.46	3801.98	5425.04
TGGT1_251540	dense granule protein GRA9	2.057	1.04063	2.79887e-10	7.62565e-09	yes	277.49	209.64	191.91	276.77	405.08	291.68	226.347	324.51
TGGT1_311380	hypothetical protein	2.057	1.04074	5.13767e-05	0.00036136	yes	2.77	2.43	2.07	4.57	2.8	2.9	2.42333	3.42333
TGGT1_276980	hypothetical protein	2.059	1.04217	3.45635e-06	3.38767e-05	yes	13.63	12.53	14.56	19.26	22.16	17.55	13.5733	19.6567
TGGT1_312600	heat shock protein HSP21	2.06	1.04239	3.32589e-08	5.3179e-07	yes	323.08	274.67	318.86	415.78	441.45	461.05	305.537	439.427
TGGT1_286090	putative translation initiation factor SUI1	2.06	1.04274	4.18798e-07	5.18143e-06	yes	1327.74	1161.81	1133.56	1435.62	2154.21	1810.9	1207.7	1800.24
TGGT1_209290	ribosomal protein RPS28	2.061	1.04327	1.44597e-07	1.99138e-06	yes	1506.29	1538.65	1433.35	2054.82	2251.64	2327.71	1492.76	2211.39
TGGT1_210787	Erv1 / Alr family protein	2.062	1.04406	0.00497165	0.0183089	yes	17.41	22.1	20.17	32.34	32.08	25.38	19.8933	29.9333
TGGT1_262720	putative eukaryotic initiation factor-1A	2.062	1.04414	2.36733e-09	5.11927e-08	yes	978.39	916.25	926.7	1258.69	1477.16	1383.48	940.447	1373.11
TGGT1_207930	phosphatidylethanolamine-binding protein	2.062	1.04438	3.85169e-07	4.78892e-06	yes	119.7	73.47	79.9	121.64	138.88	129.16	91.0233	129.893
TGGT1_226670	hypothetical protein	2.065	1.04647	6.93782e-07	8.29789e-06	yes	39.7	24.07	21.51	34.02	47.13	38.89	28.4267	40.0133
TGGT1_244320	ribosomal protein RPL24	2.066	1.04694	1.4308e-08	2.52886e-07	yes	1463.36	1547.67	1538.27	2138.1	2079.32	2292.63	1516.43	2170.02
TGGT1_217530	hypothetical protein	2.067	1.04778	1.52893e-10	4.33791e-09	yes	331.88	228.97	220.91	361.78	380.19	360.28	260.587	367.417
TGGT1_271015	hypothetical protein	2.068	1.04851	0.00102162	0.00481884	yes	12.48	11.73	9.67	19.44	17.5	12.75	11.2933	16.5633
TGGT1_223855	RNA recognition motif-containing protein	2.071	1.05045	3.31898e-08	5.3179e-07	yes	36.22	34.6	29.71	50.01	44.56	48.28	33.51	47.6167
TGGT1_229280	hypothetical protein	2.074	1.05223	3.06876e-05	0.000232763	yes	42.28	84.38	80.8	105.61	112.8	90	69.1533	102.803
TGGT1_226970	ribosomal protein RPS11	2.075	1.05284	8.23284e-08	1.21354e-06	yes	2694.19	2866.94	2890.28	4247.8	3714.28	4373.51	2817.14	4111.86
TGGT1_231120	putative ribosomal protein S11	2.075	1.05333	1.29581e-08	2.32846e-07	yes	55.6	49.95	55.28	71.57	82.65	77.78	53.61	77.3333
TGGT1_216900	cytokine induced apoptosis inhibitor 1 family protein	2.077	1.05451	1.8276e-11	6.59949e-10	yes	152.95	116.03	112.42	162.7	218.72	168.02	127.133	183.147
TGGT1_213350	ribosomal protein RPS15	2.08	1.05652	6.16776e-07	7.45962e-06	yes	2677.42	3205.6	3155.25	4515.68	3924.86	4832.97	3012.76	4424.5
TGGT1_257530	transporter, major facilitator family protein	2.081	1.05712	1.80997e-12	8.27867e-11	yes	261.22	180.35	187.58	299.09	334.83	269.82	209.717	301.247
TGGT1_266060	ribosomal protein RPSA	2.083	1.05832	5.49647e-12	2.19481e-10	yes	2051.92	1956.27	1869.52	2609.79	3216.17	2736.05	1959.24	2854
TGGT1_250955	KRUF family protein	2.083	1.05863	9.52007e-12	3.62868e-10	yes	110.42	90.22	73.99	146.87	145.35	104.74	91.5433	132.32
TGGT1_238000	peptidyl-prolyl isomerase	2.083	1.05898	9.72954e-07	1.12277e-05	yes	55.4	58.23	67.03	75.34	96.27	92.19	60.22	87.9333
TGGT1_305520	ribosomal protein RPS2	2.084	1.05924	4.16306e-08	6.55921e-07	yes	3708.02	3852.36	4206.51	5613.51	5345.59	6073.4	3922.3	5677.5
TGGT1_272530	hypothetical protein	2.085	1.06016	7.37681e-09	1.43487e-07	yes	37.6	24.28	22.03	42.02	42.78	34.93	27.97	39.91
TGGT1_243570	ribosomal protein RPS26	2.087	1.0617	5.17117e-07	6.34582e-06	yes	2167.89	2476.32	2649.19	3589.04	3516.49	3908.22	2431.13	3671.25
TGGT1_313852	hypothetical protein	2.088	1.06178	0.0116949	0.0366383	yes	0.61	0.97	0.42	1.15	0.87	0.88	0.666667	0.966667
TGGT1_291930	RNA recognition motif-containing protein	2.09	1.0635	1.7665e-06	1.89641e-05	yes	145.98	211.78	203.99	304.99	242.98	271.64	187.25	273.203
TGGT1_286000	hypothetical protein	2.091	1.06453	2.30163e-05	0.000180942	yes	8.79	6.55	4.14	8.53	10.5	8.68	6.49333	9.23667
TGGT1_267530	hypothetical protein	2.098	1.06895	1.26688e-05	0.000107428	yes	18.51	13.87	18.66	17.96	37	21.12	17.0133	25.36
TGGT1_309760	hypothetical protein	2.098	1.06921	3.51723e-10	9.31387e-09	yes	261.16	218.96	219.71	315.42	348.79	348.85	233.277	337.687
TGGT1_293740	hypothetical protein	2.101	1.07082	1.94881e-06	2.06569e-05	yes	701.03	626.16	636.17	943.67	1012.89	1053.98	654.453	1003.51
TGGT1_275460	hypothetical protein	2.106	1.07472	4.521e-10	1.16054e-08	yes	96.49	73.97	73.18	114.71	128.01	113.17	81.2133	118.63
TGGT1_410810	hypothetical protein	2.107	1.07545	1.00099e-11	3.7937e-10	yes	205.16	158.71	150.99	282.98	245.89	218.43	171.62	249.1
TGGT1_261690	hypothetical protein	2.108	1.07611	3.08786e-06	3.05027e-05	yes	27.64	24.17	24.01	39.51	42.56	31.15	25.2733	37.74
TGGT1_215360	hypothetical protein	2.11	1.07713	3.60864e-09	7.36064e-08	yes	143.9	93.6	98.21	171.51	154.12	157.69	111.903	161.107
TGGT1_242650	hypothetical protein	2.111	1.07777	5.43113e-05	0.000378824	yes	18.84	22.03	30.08	36.4	39.41	31.64	23.65	35.8167
TGGT1_293400	hypothetical protein	2.111	1.07791	1.07578e-07	1.53767e-06	yes	49.64	41.43	43.96	56.81	88.03	57.15	45.01	67.33
TGGT1_278580	hypothetical protein	2.113	1.07943	1.85724e-05	0.000150071	yes	5.68	3.4	3.77	5.24	6.7	6.5	4.28333	6.14667
TGGT1_227600	ribosomal protein RPL34	2.114	1.08008	6.6727e-09	1.30802e-07	yes	3671.18	4013.34	3901.95	5946.35	5656.28	5940.11	3862.16	5847.58
TGGT1_233400	TAF9 RNA polymerase II, TATA box binding protein (TBP)-associated factor isoform 2 family protein	2.116	1.08102	4.03677e-06	3.87844e-05	yes	51.44	51.76	53.17	97.14	78.98	62.87	52.1233	79.6633
TGGT1_222060	hypothetical protein	2.116	1.08164	5.08836e-06	4.77042e-05	yes	3.92	3.13	3.47	5.99	5.58	4	3.50667	5.19
TGGT1_225360	hypothetical protein	2.117	1.08196	5.72949e-05	0.000397431	yes	7.21	9.69	10.57	15.28	11.04	14.14	9.15667	13.4867
TGGT1_253680	hypothetical protein	2.118	1.08293	0.000421839	0.00225091	yes	41.69	27.78	30.02	36.08	61.3	50.6	33.1633	49.3267
TGGT1_278390	Toxoplasma gondii family A protein	2.125	1.08743	1.30662e-05	0.000109953	yes	15.92	17.7	18.35	29.62	22.18	25.22	17.3233	25.6733
TGGT1_246160	hypothetical protein	2.129	1.09046	7.85315e-11	2.3995e-09	yes	30.08	28.6	27.27	49.57	44.64	33.74	28.65	42.65
TGGT1_310490	ribosomal protein RPL27A	2.13	1.09065	8.56521e-08	1.25518e-06	yes	4516.2	4919.54	5173.47	8180.98	6263.82	7624.08	4869.74	7356.29
TGGT1_229670	ribosomal protein RPS23	2.131	1.09152	3.15539e-09	6.59661e-08	yes	2923.28	2954.67	3013.26	4369.62	4449.51	4646.32	2963.74	4488.48
TGGT1_226560	zinc finger (CCCH type) motif-containing protein	2.132	1.0921	1.00535e-11	3.7937e-10	yes	78.01	65.25	62	104.73	105.87	92.73	68.42	101.11
TGGT1_295360	hypothetical protein	2.133	1.0926	1.94269e-08	3.30214e-07	yes	523.43	616.5	615.85	848.44	856.24	911.14	585.26	871.94
TGGT1_245620	ribosomal-ubiquitin protein RPS27A	2.134	1.09344	2.12894e-08	3.57842e-07	yes	2747.61	3149.2	3177.14	4784.65	4242.85	4713.8	3024.65	4580.43
TGGT1_246120	tetratricopeptide repeat-containing protein	2.134	1.09368	8.4374e-11	2.56762e-09	yes	46.52	39.6	36.82	55.93	66.53	58.72	40.98	60.3933
TGGT1_276230	Toxoplasma gondii family B protein	2.134	1.09371	1.81317e-05	0.000146981	yes	53.71	66.9	69.58	108.29	86.14	95.39	63.3967	96.6067
TGGT1_216480	NMD3 family protein	2.134	1.09376	8.71748e-10	2.10868e-08	yes	24.68	15.85	17.73	28.2	31.75	25.65	19.42	28.5333
TGGT1_253710	hypothetical protein	2.137	1.09542	0.000120949	0.000761937	yes	2.63	3.81	2.38	4.19	4.44	4.41	2.94	4.34667
TGGT1_259610	hypothetical protein	2.138	1.09624	6.70142e-07	8.02787e-06	yes	21.89	19.61	22.04	33.04	32.59	29.5	21.18	31.71
TGGT1_212920	hypothetical protein	2.14	1.09779	1.18432e-07	1.66754e-06	yes	51.46	57.45	50.91	86.35	92.61	66.37	53.2733	81.7767
TGGT1_230460	Dpy-30 motif protein	2.144	1.10004	2.35561e-05	0.000184417	yes	4.46	4.57	3.48	6.31	6	6.12	4.17	6.14333
TGGT1_285710	hypothetical protein	2.145	1.10117	1.45286e-10	4.16909e-09	yes	119.89	105.17	96.94	133.78	204.73	145.97	107.333	161.493
TGGT1_249410	hypothetical protein	2.146	1.10175	5.20469e-11	1.6644e-09	yes	114.86	74.06	68.96	119.46	156.47	106.38	85.96	127.437
TGGT1_216435	hypothetical protein	2.147	1.10243	1.64551e-10	4.65118e-09	yes	124.17	87.72	86.75	128.67	175.25	139.7	99.5467	147.873
TGGT1_220640	hypothetical protein	2.151	1.10489	4.23338e-10	1.09416e-08	yes	187.48	121.91	114.53	224.37	222.72	184.49	141.307	210.527
TGGT1_225080	ribosomal protein RPS18	2.153	1.10647	3.21668e-10	8.5782e-09	yes	3376.46	3463.64	3411.38	5144.54	5231.44	5272.97	3417.16	5216.32
TGGT1_273640	hypothetical protein	2.155	1.10752	1.74679e-07	2.37105e-06	yes	16.75	18.36	14.35	23.29	24.83	25.36	16.4867	24.4933
TGGT1_313390	ribosomal protein RPL6	2.156	1.10843	3.09705e-11	1.03422e-09	yes	2988.49	2978.73	2994.14	4357.82	4582.31	4500.85	2987.12	4480.33
TGGT1_231080	ribosomal protein RPL38	2.161	1.11192	1.21647e-07	1.70328e-06	yes	3630.02	3557	4030.82	6629.99	5270.9	6108.21	3739.28	6003.03
TGGT1_226540	protein kinase	2.167	1.11587	1.52016e-10	4.32931e-09	yes	74.27	49.5	43.02	81.25	94.79	72.43	55.5967	82.8233
TGGT1_205540	DEAD/DEAH box helicase domain-containing protein	2.173	1.11952	1.64179e-13	9.45845e-12	yes	51.85	39.42	39.35	59.38	79.25	58.17	43.54	65.6
TGGT1_220585	hypothetical protein	2.174	1.12018	0.0073792	0.0252223	yes	1.31	0.61	0.52	1.68	1.28	0.66	0.813333	1.20667
TGGT1_314810	ribosomal protein RPL7	2.174	1.12044	9.48256e-08	1.3789e-06	yes	2893.83	3251.03	3242.42	5208.04	3879.97	5044.2	3129.09	4710.74
TGGT1_215480	Adenosine/AMP deaminase domain-containing protein	2.177	1.12229	5.41955e-06	5.04332e-05	yes	18.77	26.04	24.17	36.23	29.63	38.09	22.9933	34.65
TGGT1_246090	hypothetical protein	2.177	1.12235	1.83496e-10	5.14811e-09	yes	103.18	61.69	59.85	100.7	134.07	100.08	74.9067	111.617
TGGT1_273030	phosphoglycerate mutase family protein	2.179	1.12338	2.69654e-07	3.46102e-06	yes	64.77	81.54	84.06	107.28	119.34	124.65	76.79	117.09
TGGT1_278370	Toxoplasma gondii family A protein	2.179	1.12371	6.37695e-05	0.000437517	yes	15.41	26.82	26.76	31.71	34.39	39.46	22.9967	35.1867
TGGT1_243600	acetyltransferase, GNAT family protein	2.183	1.12623	4.9082e-12	1.97033e-10	yes	90.91	74.99	77.47	120.13	126.47	119.86	81.1233	122.153
TGGT1_288720	ribosomal protein RPL10	2.184	1.12723	1.25213e-09	2.93473e-08	yes	2633.82	2775.59	2864.35	4130.03	4078.88	4411.17	2757.92	4206.69
TGGT1_254510	ankyrin repeat-containing protein	2.185	1.12743	3.26438e-08	5.25294e-07	yes	14.63	13.22	16.67	24.42	24.73	19.35	14.84	22.8333
TGGT1_238010	ribosomal protein RPL23A	2.186	1.12811	2.78645e-07	3.55827e-06	yes	3255.86	4112.63	4249	6138.05	5209.28	6525.48	3872.5	5957.6
TGGT1_226520	hypothetical protein	2.186	1.12836	9.97109e-09	1.84476e-07	yes	98.92	109.67	96.82	172.61	143.21	150.88	101.803	155.567
TGGT1_230610	transmembrane protein TMEM222	2.196	1.1351	4.96797e-06	4.66334e-05	yes	23.85	21.87	19.49	38.8	38.62	24.75	21.7367	34.0567
TGGT1_280700	arginine decarboxylase	2.196	1.13518	4.47213e-14	2.88471e-12	yes	51.88	38.78	35.97	59.31	77.05	55.93	42.21	64.0967
TGGT1_278160	vesicle transport v-snare protein	2.197	1.13563	1.16035e-08	2.11525e-07	yes	44.51	46.3	40.9	67.23	70.82	64.59	43.9033	67.5467
TGGT1_220250	Nucleotide-sensitive chloride conductance regulator (ICln) protein	2.198	1.13622	1.14441e-07	1.61739e-06	yes	77.46	80.6	84.94	105.05	142.31	129.01	81	125.457
TGGT1_263240	hypothetical protein	2.201	1.13845	0.000117581	0.000745074	yes	29.43	46.03	52.16	58.29	68.06	73.38	42.54	66.5767
TGGT1_309860	hypothetical protein	2.205	1.14061	0.00975134	0.0315175	yes	1.72	2.29	2.82	4.99	2.58	3.1	2.27667	3.55667
TGGT1_318750	deoxyribose-phosphate aldolase	2.206	1.14161	5.60177e-06	5.18095e-05	yes	49.4	22.89	22.58	51.28	49.14	42.13	31.6233	47.5167
TGGT1_257050	3-methyl-2-oxobutanoate hydroxymethyltransferase	2.21	1.14399	7.64098e-12	2.95726e-10	yes	26.17	23.56	20.79	40.6	36.22	30.99	23.5067	35.9367
TGGT1_314330	ABC transporter, ATP-binding domain-containing protein	2.211	1.14441	1.0722e-05	9.301e-05	yes	2.4	1.87	1.94	3.82	2.6	2.96	2.07	3.12667
TGGT1_236580	Prp31-15.5k-U4 Snrna Complex family protein	2.211	1.1447	2.39811e-07	3.10971e-06	yes	405.71	505.43	532.29	780.01	654.73	808.09	481.143	747.61
TGGT1_218358	zinc knuckle domain-containing protein	2.213	1.14569	2.55415e-09	5.49179e-08	yes	48.42	41.21	39.44	71.25	59.24	65.42	43.0233	65.3033
TGGT1_309110	tRNA methyl transferase	2.213	1.14578	9.67511e-16	8.70527e-14	yes	54.37	40.71	40.45	72.05	80.02	56.07	45.1767	69.38
TGGT1_217610	hypothetical protein	2.218	1.14921	1.27907e-10	3.72419e-09	yes	63.66	44.77	42.43	79.74	70.76	75.94	50.2867	75.48
TGGT1_293480	MoeA N-terminal region (domain I and II) domain-containing protein	2.218	1.14945	1.15108e-12	5.42951e-11	yes	54.95	56.24	55.45	80.15	95.94	81.44	55.5467	85.8433
TGGT1_462969	putative type I fatty acid synthase	2.219	1.14986	3.6037e-05	0.000266117	yes	23.44	20.01	13.9	36.25	23.61	27.6	19.1167	29.1533
TGGT1_254820	hypothetical protein	2.222	1.15212	6.64809e-10	1.65588e-08	yes	65.13	78.84	76.72	119.07	117.04	107.53	73.5633	114.547
TGGT1_215470	ribosomal protein RPL10A	2.225	1.15394	1.15291e-09	2.71059e-08	yes	2798.35	2826.65	2870	4370.65	4053.9	4707.08	2831.67	4377.21
TGGT1_251800	hypothetical protein	2.227	1.15518	4.11685e-10	1.06769e-08	yes	57.89	58.85	54.96	78.47	104.46	85.25	57.2333	89.3933
TGGT1_250770	putative eukaryotic initiation factor-4A	2.231	1.15788	2.45613e-08	4.10098e-07	yes	825.67	1022.73	1003.62	1524.13	1315.2	1570.61	950.673	1469.98
TGGT1_210690	ribosomal protein RPS6	2.236	1.16121	1.01246e-10	3.02016e-09	yes	3458.03	3669.88	3691.44	5311.03	5732.92	5839.36	3606.45	5627.77
TGGT1_234550	ribosomal protein RPL29	2.239	1.16305	3.44967e-08	5.49254e-07	yes	7987.91	7710.95	8932.28	14833.4	12077.1	13065	8210.38	13325.2
TGGT1_300000	ribosomal protein RPL18	2.249	1.16952	1.79422e-10	5.05261e-09	yes	3293.96	3196.08	3272.95	4974.49	4935.08	5429.27	3254.33	5112.95
TGGT1_313665	hypothetical protein	2.252	1.17141	2.14203e-06	2.23595e-05	yes	12.77	7.52	10.17	13.83	19.27	14.53	10.1533	15.8767
TGGT1_239748	hypothetical protein	2.252	1.17147	8.0304e-10	1.97412e-08	yes	23.89	21.98	19.51	38.53	38.99	26.08	21.7933	34.5333
TGGT1_205170	hypothetical protein	2.253	1.17186	7.05792e-12	2.7599e-10	yes	229.17	183.84	177.34	264.85	366.4	297.44	196.783	309.563
TGGT1_265030	hypothetical protein	2.253	1.17211	3.27475e-08	5.25841e-07	yes	18.63	18.49	15.83	27.76	27.07	27.56	17.65	27.4633
TGGT1_208200	PHD-finger domain-containing protein	2.256	1.17369	1.90404e-10	5.32214e-09	yes	48.59	50.37	50.68	67.22	105.34	67.13	49.88	79.8967
TGGT1_210800	putative activator of hsp90 ATPase	2.257	1.17442	8.20408e-10	1.9973e-08	yes	56.93	51.29	53.29	76.96	86.09	88.65	53.8367	83.9
TGGT1_234610	WD-40 repeat protein	2.262	1.17784	3.56299e-13	1.89716e-11	yes	59.96	49.66	52.13	74.74	110.48	71.86	53.9167	85.6933
TGGT1_244020	activator of hsp90 atpase 1 family protein	2.263	1.17834	2.88613e-06	2.89649e-05	yes	70.24	78.88	70.94	139.41	105.42	113.36	73.3533	119.397
TGGT1_268640	BING4CT (NUC141) domain-containing protein	2.267	1.18081	2.61727e-11	9.03872e-10	yes	36.76	35.96	29.83	50.58	56.84	53.04	34.1833	53.4867
TGGT1_252220	tetratricopeptide repeat domain containing protein	2.269	1.18189	1.91007e-08	3.25402e-07	yes	69.81	83.58	78.16	141.79	102.66	119.39	77.1833	121.28
TGGT1_247250	RbAp46	2.269	1.1819	9.37935e-11	2.83144e-09	yes	35.8	42.94	40.56	67.49	67.26	55.58	39.7667	63.4433
TGGT1_290570	hypothetical protein	2.273	1.18466	0.000620383	0.00315501	yes	30.47	14.11	17.95	37.24	30.81	31.22	20.8433	33.09
TGGT1_255290	hypothetical protein	2.275	1.18612	1.46662e-05	0.000121633	yes	2.92	3.05	2.34	5.94	3.7	3.46	2.77	4.36667
TGGT1_248750	hypothetical protein	2.279	1.18824	6.14464e-05	0.000423503	yes	2.11	2.22	2.38	4.55	3.62	2.62	2.23667	3.59667
TGGT1_305490	programmed cell death protein 2, c-terminal domain-containing protein	2.28	1.18926	5.88761e-08	8.9404e-07	yes	14.23	10.16	9.45	17.43	21.64	14.57	11.28	17.88
TGGT1_309820	ribosomal protein RPL11	2.281	1.18971	4.02175e-09	8.1373e-08	yes	2918.11	3045.39	3414.51	5148.48	4488.04	5366.89	3126	5001.14
TGGT1_314310	hypothetical protein	2.282	1.19048	1.3434e-08	2.39684e-07	yes	91.42	85.11	83.22	140.61	122.94	146.64	86.5833	136.73
TGGT1_276930	hypothetical protein	2.285	1.19191	1.89465e-09	4.21797e-08	yes	218.26	162.54	173.23	281.18	279.06	314	184.677	291.413
TGGT1_289750	ribosomal-ubiquitin protein RPL40	2.286	1.19256	8.69557e-08	1.27181e-06	yes	2629.05	3621.53	3608.82	5784.71	4748.01	5670.3	3286.47	5401.01
TGGT1_286550	hypothetical protein	2.289	1.19478	2.90912e-07	3.69615e-06	yes	45.7	35.31	32.41	47.95	72.38	60.3	37.8067	60.21
TGGT1_214780	hydrolase, NUDIX family protein	2.296	1.1989	5.11206e-06	4.78669e-05	yes	29.87	29.03	31.7	45.36	44.17	54.67	30.2	48.0667
TGGT1_203120	hypothetical protein	2.305	1.20455	2.70839e-11	9.16601e-10	yes	30.63	23.13	19.94	37.44	44.09	35.51	24.5667	39.0133
TGGT1_410700	toxoplasma gondii family C protein	2.306	1.20549	0.000364938	0.00199435	yes	43.56	22.42	21.32	55.2	52.27	36.8	29.1	48.09
TGGT1_267060	ribosomal protein RPL14	2.306	1.20565	7.6183e-09	1.46672e-07	yes	444.07	451.12	425.26	613.92	722.99	796.71	440.15	711.207
TGGT1_276960	tetratricopeptide repeat-containing protein	2.309	1.2073	5.32584e-05	0.000372858	yes	1.23	1.19	1.51	1.8	2.24	2.28	1.31	2.10667
TGGT1_270610	hypothetical protein	2.311	1.20825	2.39248e-11	8.39816e-10	yes	39.73	27.53	28.51	45.76	63.21	44.83	31.9233	51.2667
TGGT1_213780	radical SAM domain-containing protein	2.313	1.20987	2.38442e-06	2.45501e-05	yes	11.17	8.6	8.29	19.01	11.29	13.95	9.35333	14.75
TGGT1_208310	hypothetical protein	2.314	1.21009	4.10387e-14	2.66999e-12	yes	48.9	38.9	39.3	61.72	82.51	60.58	42.3667	68.27
TGGT1_208320	polynucleotide kinase 3 phosphatase	2.314	1.21047	1.98833e-12	8.93212e-11	yes	21.69	20.79	19.35	31.49	37.5	30.61	20.61	33.2
TGGT1_258170	hypothetical protein	2.317	1.21225	1.37853e-14	1.00036e-12	yes	177.07	138.17	139.47	230.92	260.38	235.72	151.57	242.34
TGGT1_410800	hypothetical protein	2.319	1.21336	6.00312e-16	5.73488e-14	yes	217.33	163.05	158.71	315.67	303.53	247	179.697	288.733
TGGT1_215460	ribosomal protein RPS24	2.321	1.21461	1.42038e-09	3.27816e-08	yes	1800.03	2091.87	2212.61	3478.38	2999.88	3411.47	2034.84	3296.58
TGGT1_265810	hypothetical protein	2.325	1.21712	3.89583e-05	0.000284076	yes	10.33	4.04	4.59	10.53	9.9	9.14	6.32	9.85667
TGGT1_217720	hypothetical protein	2.329	1.2195	1.15287e-07	1.6263e-06	yes	23.05	21.34	19.92	39.63	38.3	28.08	21.4367	35.3367
TGGT1_292290	hypothetical protein	2.332	1.22177	0.00287822	0.0115799	yes	12.21	11.91	17.31	21.06	21.54	25.73	13.81	22.7767
TGGT1_265440	hypothetical protein	2.334	1.22296	1.41971e-13	8.24199e-12	yes	79.75	59.91	55.37	88.31	133.22	94.07	65.01	105.2
TGGT1_243740	WD domain, G-beta repeat-containing protein	2.335	1.22341	0.00532406	0.0192805	yes	1.38	1.25	1.26	2.24	1.82	2.19	1.29667	2.08333
TGGT1_263050	ribosomal protein RPL13	2.338	1.2255	1.04277e-12	4.98086e-11	yes	2894.3	3042.78	3019.33	4749.84	4919.45	4900.41	2985.47	4856.57
TGGT1_291850	ribosomal protein RPS30	2.345	1.2295	8.72043e-08	1.27298e-06	yes	10007.1	10824.2	11709.1	22050.9	14378.5	19625.4	10846.8	18684.9
TGGT1_318660	putative PP2C	2.348	1.23154	9.28376e-15	7.07722e-13	yes	168.36	139.08	153.94	229.37	280.75	241.91	153.793	250.677
TGGT1_410970	hypothetical protein	2.354	1.2352	0.00053252	0.00274892	yes	8.9	6.04	4.46	7.41	12.65	11.05	6.46667	10.37
TGGT1_212970	protein kinase (incomplete catalytic triad)	2.356	1.23613	1.0262e-06	1.17165e-05	yes	2.31	1.88	2.46	3.62	4.09	3.26	2.21667	3.65667
TGGT1_295935	KRUF family protein	2.361	1.23961	1.37214e-13	8.09026e-12	yes	164.62	127.57	140.53	205.39	256.29	240.23	144.24	233.97
TGGT1_245746B	hypothetical protein	2.366	1.24236	0.00284828	0.0114768	yes	3.46	2.54	2.08	3.71	3.83	5.29	2.69333	4.27667
TGGT1_217570	ribosomal protein RPS27	2.366	1.24251	3.33203e-09	6.88955e-08	yes	3047.69	3203.41	3174.32	5094.91	4616.55	5900.77	3141.81	5204.08
TGGT1_250810	ribosomal protein RPL35	2.366	1.24267	4.02108e-11	1.31373e-09	yes	2492.55	2621.01	2679.86	4368.03	4067.45	4515.6	2597.81	4317.03
TGGT1_249150	PAN domain-containing protein	2.367	1.24289	0.00710393	0.0243919	yes	0.44	0.31	0.32	0.73	0.48	0.52	0.356667	0.576667
TGGT1_409260	hypothetical protein	2.368	1.24369	0.00709396	0.0243687	yes	18.71	14.59	14.85	19.13	35.82	26.71	16.05	27.22
TGGT1_261250	histone H2A1	2.373	1.24682	0.000163251	0.000992792	yes	17.65	16.29	12.54	26.72	26.88	24.19	15.4933	25.93
TGGT1_222000	brix domain-containing protein	2.383	1.25271	2.8198e-11	9.50046e-10	yes	34.08	30.89	26.47	49.5	49.05	50.91	30.48	49.82
TGGT1_236010	prenylcysteine oxidase	2.384	1.25322	1.72895e-15	1.46611e-13	yes	158.51	115.87	112.96	191.53	240.37	203.04	129.113	211.647
TGGT1_266070	ribosomal protein RPL31	2.391	1.25766	1.52529e-08	2.66466e-07	yes	2861.19	3287.25	3609.66	6302.04	4542.06	5933.25	3252.7	5592.45
TGGT1_305090	kinase binding protein cgi-121 protein	2.395	1.26	2.82023e-12	1.20724e-10	yes	89.45	80.1	82.05	123.25	164.58	134.88	83.8667	140.903
TGGT1_215500	TPR repeat-containing protein	2.401	1.26334	7.87492e-07	9.3023e-06	yes	5.67	4.9	5.78	8.58	10.95	8.05	5.45	9.19333
TGGT1_204020	ribosomal protein RPL8	2.404	1.26518	1.13814e-12	5.40222e-11	yes	2618.3	2621.28	2732.41	4091.36	4623.58	4639.4	2657.33	4451.45
TGGT1_272520	hypothetical protein	2.405	1.26603	3.16539e-12	1.34209e-10	yes	100.07	74.55	72.72	137.58	129.52	138.98	82.4467	135.36
TGGT1_249840	putative dynein heavy chain 2	2.411	1.26986	6.28146e-07	7.57287e-06	yes	1.55	1.19	1.09	2.88	1.69	1.74	1.27667	2.10333
TGGT1_262670	ribosomal protein RPL18A	2.414	1.27126	3.54427e-11	1.16905e-09	yes	3414.3	3570.97	3812	6243.58	5641.08	6397.57	3599.09	6094.08
TGGT1_226010	pterin-4-alpha-carbinolamine dehydratase	2.421	1.27535	0.0155615	0.0462191	yes	31.11	11.78	32.64	39.22	57.8	38.36	25.1767	45.1267
TGGT1_258470	hypothetical protein	2.424	1.27735	2.84581e-08	4.68937e-07	yes	2055.23	2487.98	2285.07	4344.89	2838.23	4203.96	2276.09	3795.69
TGGT1_230520	putative cyclophilin 1	2.425	1.27814	4.09253e-10	1.06505e-08	yes	302.26	381.11	385.72	628.15	575.09	618.65	356.363	607.297
TGGT1_229250A	ribosomal protein RPL28	2.427	1.2794	6.04639e-08	9.16307e-07	yes	3271.55	3415.01	3293.26	6160.47	5099.32	6537.32	3326.61	5932.37
TGGT1_262690	ribosomal protein RPL27	2.447	1.29092	7.53251e-11	2.32032e-09	yes	2800.27	2962.56	3021.18	4932.88	4809.8	5473.65	2928	5072.11
TGGT1_245980	hypothetical protein	2.448	1.29141	6.39495e-05	0.000438078	yes	30.36	9.41	13.78	20.97	38.53	29.24	17.85	29.58
TGGT1_251550	acyl-coa-binding protein	2.483	1.31189	0.00079366	0.00388693	yes	93.85	94.45	74.7	157.06	115.03	194.2	87.6667	155.43
TGGT1_257755	hypothetical protein	2.487	1.31427	0.00493908	0.0182275	yes	14.58	6.46	9.36	12.32	27.46	14.21	10.1333	17.9967
TGGT1_232640	RNA 2'-phosphotransferase, Tpt1/KptA family protein	2.492	1.31738	1.93423e-13	1.08938e-11	yes	77.44	73.59	71.52	115.92	136.89	131.48	74.1833	128.097
TGGT1_236070	pyrroline-5-carboxylate reductase	2.492	1.31751	2.43554e-12	1.05638e-10	yes	83.38	65.18	74.15	105.75	150.96	129.11	74.2367	128.607
TGGT1_311390	tRNA (guanine(9)-N(1))-methyltransferase	2.493	1.31791	3.47082e-09	7.118e-08	yes	8.15	7.49	7.39	12.72	14.71	12.52	7.67667	13.3167
TGGT1_293280	cyclin protein	2.495	1.31927	4.75738e-11	1.54094e-09	yes	25.64	24.2	20.41	53.34	34.27	32.97	23.4167	40.1933
TGGT1_262935	hypothetical protein	2.507	1.32598	1.67245e-13	9.5621e-12	yes	34.28	38.09	37.54	64.21	67.42	60.83	36.6367	64.1533
TGGT1_239760	ribosomal protein RPL22	2.509	1.32701	5.63676e-11	1.76517e-09	yes	3512.85	3507.49	3831.11	6795.52	5665.49	6884.49	3617.15	6448.5
TGGT1_278930	Tubulin-tyrosine ligase family protein	2.511	1.32842	0.000182696	0.00109723	yes	2.82	4.09	4.11	7.03	5.89	6.53	3.67333	6.48333
TGGT1_249400	hypothetical protein	2.531	1.33994	3.4236e-11	1.13823e-09	yes	134.06	73.82	77.72	147.18	187.73	160.4	95.2	165.103
TGGT1_284630	hypothetical protein	2.532	1.34041	0.0112162	0.035418	yes	81.9	159.08	109.78	98.36	247.16	281.3	116.92	208.94
TGGT1_231140	ribosomal protein RPS25	2.532	1.34053	8.07608e-10	1.9789e-08	yes	2778.5	3629.5	3561.25	6588.89	5037.32	6242.5	3323.08	5956.24
TGGT1_218250	TAP42 family protein	2.535	1.34227	4.18413e-17	4.78449e-15	yes	102.8	80.47	82.96	138.17	181.18	148.33	88.7433	155.893
TGGT1_232300	ribosomal protein RPS3	2.538	1.34348	2.83134e-12	1.20724e-10	yes	2057.88	2197.28	2238.61	3632.41	3670.07	4138.27	2164.59	3813.58
TGGT1_311490	hypothetical protein	2.543	1.34631	0.0087544	0.0290433	yes	0.43	0.46	0.44	1.09	0.57	0.67	0.443333	0.776667
TGGT1_255635	hypothetical protein	2.543	1.34643	3.54727e-11	1.16905e-09	yes	27.09	16.78	14.88	29.71	39.54	32.53	19.5833	33.9267
TGGT1_310090	hypothetical protein	2.548	1.34915	0.00593039	0.0210323	yes	2.71	2.48	2.25	4.14	4.09	4.82	2.48	4.35
TGGT1_288580	putative RNA methylase	2.549	1.34997	9.29961e-08	1.35491e-06	yes	28.95	35.11	31.05	58.22	52.37	59.24	31.7033	56.61
TGGT1_260440	nuclear factor NF3	2.562	1.357	5.56394e-11	1.74963e-09	yes	175.27	246.29	226.67	358.26	415.04	395.37	216.077	389.557
TGGT1_312090	ribosomal protein RPL23	2.562	1.35723	4.27326e-12	1.75273e-10	yes	2489.18	2599.73	2693.17	4557.89	4556.39	5039.32	2594.03	4717.87
TGGT1_227430	transmembrane amino acid transporter protein	2.574	1.36429	1.28505e-05	0.000108603	yes	2.65	2.84	2.42	5.39	4.84	4.02	2.63667	4.75
TGGT1_245460	ribosomal protein RPS8	2.576	1.36488	3.75692e-16	3.68227e-14	yes	2346.56	2182.1	2305.73	4143.21	4090.05	4096.36	2278.13	4109.87
TGGT1_268970	hypothetical protein	2.576	1.36496	0.000619724	0.00315501	yes	8.32	2.24	5.01	9.42	8.29	9.33	5.19	9.01333
TGGT1_253330	Rhoptry kinase family protein	2.576	1.36539	0.00155869	0.00688847	yes	1.6	5.26	6.87	8.39	8.38	8.8	4.57667	8.52333
TGGT1_207875	GCC2 and GCC3 domain-containing protein	2.577	1.36542	1.14353e-05	9.85184e-05	yes	1.89	1.68	0.96	3.1	3.04	1.94	1.51	2.69333
TGGT1_271320	hypothetical protein	2.581	1.36807	0.000128164	0.000798065	yes	3.83	3.05	2.06	4.05	4.92	6.45	2.98	5.14
TGGT1_248900	hypothetical protein	2.595	1.37547	7.67121e-05	0.000515077	yes	1.54	1.96	1.3	3.2	2.3	3.02	1.6	2.84
TGGT1_238250	ribosomal protein RPL36	2.596	1.37639	4.54935e-10	1.16386e-08	yes	2230.77	2492.42	2532.53	4560.07	4118.63	4987.35	2418.57	4555.35
TGGT1_205558	NAC domain-containing protein	2.598	1.37738	9.95994e-15	7.41857e-13	yes	991.43	1105.33	1094.72	1880.87	2044.66	1938.32	1063.83	1954.62
TGGT1_255715	hypothetical protein	2.602	1.37957	0.00183546	0.0079201	yes	11.17	8.26	8.67	20.3	12.24	18.32	9.36667	16.9533
TGGT1_215910	hypothetical protein	2.602	1.37981	2.74838e-15	2.25456e-13	yes	71.87	58.94	53.11	135.1	100.58	92.45	61.3067	109.377
TGGT1_223550	hypothetical protein	2.603	1.38011	2.0485e-08	3.45862e-07	yes	20.19	10.32	11.47	23.95	25.57	24.59	13.9933	24.7033
TGGT1_254440	ribosomal protein RPL12	2.605	1.38143	2.49346e-13	1.36363e-11	yes	2164.4	2238.9	2321.25	4174.83	3867.8	4298.09	2241.52	4113.57
TGGT1_232710	ribosomal protein RPS3A	2.608	1.38283	2.6861e-11	9.13152e-10	yes	2986.16	3529.54	3641.46	6203.03	5532.02	6681.41	3385.72	6138.82
TGGT1_220730	hypothetical protein	2.61	1.38382	0.000310739	0.00173714	yes	58.98	61.85	29.1	71.59	101.07	104.97	49.9767	92.5433
TGGT1_228770	hypothetical protein	2.61	1.38413	2.50926e-11	8.7269e-10	yes	55.6	60.19	62.04	117.35	92.25	110.79	59.2767	106.797
TGGT1_207840	ribosomal protein RPS17	2.628	1.39413	2.64172e-11	9.03872e-10	yes	2796.65	3216.95	3352.61	6174	5167.25	6228.75	3122.07	5856.67
TGGT1_409990	hypothetical protein	2.628	1.39422	5.53712e-14	3.48239e-12	yes	25.01	19.83	22.47	38.89	42.58	40.69	22.4367	40.72
TGGT1_239475	hypothetical protein	2.63	1.39496	1.02773e-06	1.17165e-05	yes	1.23	0.91	0.93	2.12	1.69	1.72	1.02333	1.84333
TGGT1_320530A	hypothetical protein	2.639	1.40011	0.000833548	0.00405857	yes	3.12	6.53	4.73	11.24	6.68	8.91	4.79333	8.94333
TGGT1_212160	hypothetical protein	2.645	1.40321	8.00002e-08	1.18385e-06	yes	38.82	27.75	23.79	46.41	53	62.96	30.12	54.1233
TGGT1_205060	hypothetical protein	2.647	1.40447	4.7618e-14	3.01994e-12	yes	30.64	28	27.46	56.31	49.05	51.58	28.7	52.3133
TGGT1_289600	heat shock protein HSP29	2.65	1.40593	1.68071e-12	7.78179e-11	yes	358.32	309.65	337.54	696.94	507.15	631.33	335.17	611.807
TGGT1_230830	ATPase family associated with various cellular activities (AAA) domain-containing protein	2.679	1.42159	1.97636e-07	2.65875e-06	yes	0.92	0.6	0.55	1.57	1.01	1.18	0.69	1.25333
TGGT1_220630	hypothetical protein	2.681	1.42258	2.16064e-24	8.08508e-22	yes	167.8	133.51	118.02	270.71	286.93	219.36	139.777	259
TGGT1_242330	ribosomal protein RPS5	2.685	1.42476	3.78499e-12	1.5782e-10	yes	3537.74	4107.73	4310.68	7717.26	6758.54	8020.58	3985.38	7498.79
TGGT1_285445	hypothetical protein	2.696	1.43099	0.00143644	0.0064147	yes	0.33	0.25	0.22	0.59	0.48	0.42	0.266667	0.496667
TGGT1_229250B	ribosomal protein RPL28	2.702	1.43424	3.10493e-08	5.05019e-07	yes	2439.94	2089.42	2025.34	4138.7	4323.92	4174.75	2184.9	4212.46
TGGT1_236400	hypothetical protein	2.707	1.43652	0.00287573	0.0115799	yes	2.74	1.4	2.12	4.32	5.05	2.58	2.08667	3.98333
TGGT1_215400	RNA recognition motif-containing protein	2.711	1.439	2.20884e-11	7.86327e-10	yes	45.19	43.12	40.9	97.07	65.68	78.64	43.07	80.4633
TGGT1_204320	hypothetical protein	2.714	1.44067	7.77201e-11	2.38436e-09	yes	41.7	31.93	34.66	62.05	64.81	74.56	36.0967	67.14
TGGT1_297647	hypothetical protein	2.714	1.44067	0.00122587	0.0056344	yes	11.59	7.14	5.71	16.14	16.12	14.13	8.14667	15.4633
TGGT1_288520	ATPase, AAA family protein	2.735	1.45173	0.00690659	0.0238445	yes	1.23	0.81	1.1	1.76	1.91	2.22	1.04667	1.96333
TGGT1_202430	hypothetical protein	2.742	1.45506	7.32536e-16	6.74201e-14	yes	20.33	16.41	15.26	33.43	35.68	29.54	17.3333	32.8833
TGGT1_363940	putative transmembrane protein	2.746	1.45712	2.89357e-14	1.91268e-12	yes	457.92	257.82	260.71	543.17	658.74	613.43	325.483	605.113
TGGT1_300190	ribosomal protein RPL37A	2.772	1.47067	1.71057e-12	7.87177e-11	yes	2765.8	3024.27	2888.43	5544.92	5937.83	6143.47	2892.83	5875.41
TGGT1_253770	hypothetical protein	2.772	1.47084	0.00924813	0.0302801	yes	5.54	6.63	9.04	15.76	11.13	15.23	7.07	14.04
TGGT1_203200	hypothetical protein	2.776	1.47284	0.000176709	0.00107032	yes	0.67	0.61	0.76	1.56	1.06	1.3	0.68	1.30667
TGGT1_268610	hypothetical protein	2.778	1.47384	1.00264e-14	7.41857e-13	yes	63.13	40.02	41.95	92.9	115.43	74.49	48.3667	94.2733
TGGT1_216490	hypothetical protein	2.782	1.47635	2.89689e-09	6.17593e-08	yes	23.51	24.17	22.14	42.57	45.08	47.62	23.2733	45.09
TGGT1_203630	ribosomal protein RPL44	2.785	1.47786	3.80795e-12	1.57904e-10	yes	3619.72	3620.85	3789.81	7576.08	6536.97	8063.42	3676.79	7392.16
TGGT1_273980	hypothetical protein	2.789	1.4796	1.71741e-08	2.96597e-07	yes	19.3	17.73	15.99	36.16	39.35	29.32	17.6733	34.9433
TGGT1_410930	hypothetical protein	2.8	1.48551	1.73795e-06	1.87376e-05	yes	13.02	11.42	5.22	23.81	17.25	15.69	9.88667	18.9167
TGGT1_223480	sushi domain (scr repeat) domain-containing protein	2.834	1.50299	1.60933e-11	5.89593e-10	yes	1.29	1.04	0.81	2.48	2.09	1.56	1.04667	2.04333
TGGT1_296340	hypothetical protein	2.86	1.51587	1.03635e-06	1.17969e-05	yes	15.47	12.59	14.07	30.31	29.42	26.04	14.0433	28.59
TGGT1_243680	dihydrodipicolinate reductase	2.861	1.51662	0.000358817	0.00196374	yes	6.68	2.69	3.9	8.13	6	10.94	4.42333	8.35667
TGGT1_311870	WD domain, G-beta repeat-containing protein	2.882	1.52726	1.883e-22	4.90035e-20	yes	171.29	147.15	145.4	275.71	348.4	301.61	154.613	308.573
TGGT1_218192	hypothetical protein	2.897	1.53444	6.00861e-06	5.50327e-05	yes	2.26	2.5	3.06	6.08	5.95	4.14	2.60667	5.39
TGGT1_267400	ribosomal protein RPL32	2.898	1.53521	9.50212e-12	3.62868e-10	yes	2378.24	2908.14	3176.98	6483.1	4788.36	6231.81	2821.12	5834.42
TGGT1_411390	hypothetical protein	2.91	1.54097	4.9115e-08	7.59571e-07	yes	15.81	21.89	12.48	34.66	35.8	32.59	16.7267	34.35
TGGT1_267980	hypothetical protein	2.913	1.5427	1.55851e-07	2.1308e-06	yes	14.75	17.09	15.58	41.02	20	33.65	15.8067	31.5567
TGGT1_264225	Toxoplasma gondii family B protein	2.92	1.54589	0.0035122	0.0136985	yes	5.41	4.26	2.62	4.91	10.8	8.95	4.09667	8.22
TGGT1_297150	MORN repeat-containing protein	2.922	1.54701	6.11002e-11	1.89763e-09	yes	13.71	11.09	9.69	28.63	20.62	20.17	11.4967	23.14
TGGT1_289530	ribosomal protein RPL19	2.929	1.55045	3.92039e-16	3.79323e-14	yes	3428.48	3496.76	3638.92	7118.25	6788.24	7720.46	3521.39	7208.98
TGGT1_229405	3'5'-cyclic nucleotide phosphodiesterase domain-containing protein	2.931	1.55142	0.0017465	0.00758389	yes	0.39	0.62	0.63	1.47	0.98	0.97	0.546667	1.14
TGGT1_307650	uracil-DNA glycosylase	2.935	1.55333	1.72365e-11	6.25405e-10	yes	23.53	33.87	35.22	67.59	61.25	62.44	30.8733	63.76
TGGT1_304755	hypothetical protein	2.938	1.55473	1.39688e-06	1.53901e-05	yes	24.05	15.74	18.76	38.08	39.14	42.72	19.5167	39.98
TGGT1_247260	hypothetical protein	2.949	1.56003	0.00853908	0.0284272	yes	6.7	7.46	2.33	8.96	13.18	11.8	5.49667	11.3133
TGGT1_411730	hypothetical protein	2.954	1.56291	1.72192e-07	2.34573e-06	yes	30.28	24.85	21.98	47.12	56.96	56.84	25.7033	53.64
TGGT1_208740	putative microneme protein	2.962	1.56634	1.1841e-15	1.03843e-13	yes	164.9	92.97	95.75	204.97	259.62	243.64	117.873	236.077
TGGT1_224680	hypothetical protein	2.964	1.56753	0.00215539	0.00904712	yes	1.29	0.86	0.56	1.42	2.59	1.5	0.903333	1.83667
TGGT1_230640	hypothetical protein	2.974	1.57249	0.00485536	0.0179889	yes	5.21	6.43	5	8.22	9.89	15.76	5.54667	11.29
TGGT1_309990	hypothetical protein	2.979	1.57463	4.82669e-10	1.2265e-08	yes	50.04	46.94	44.63	102.73	79.36	109.41	47.2033	97.1667
TGGT1_411290	toxoplasma gondii family C protein	2.98	1.57538	2.28132e-10	6.26077e-09	yes	74.07	56.46	54.96	132.02	128.06	132.95	61.83	131.01
TGGT1_310160	argonaute AGO	3.026	1.59729	3.17769e-08	5.13533e-07	yes	3.56	1.81	2.68	6.72	5.04	4.93	2.68333	5.56333
TGGT1_214220	hypothetical protein	3.031	1.59995	1.81639e-17	2.24726e-15	yes	3146.34	2404.17	2267.13	5752.38	4789.84	5724.24	2605.88	5422.15
TGGT1_281930	SAG-related sequence SRS39	3.05	1.60901	9.96229e-09	1.84476e-07	yes	8.64	11.29	11.86	25.32	20.76	22.19	10.5967	22.7567
TGGT1_214580	tetratricopeptide repeat-containing protein	3.051	1.60919	2.03811e-14	1.41115e-12	yes	10.6	12.66	12.54	29.27	22.97	23.78	11.9333	25.34
TGGT1_224180	hypothetical protein	3.074	1.62029	0.000756186	0.0037203	yes	0.54	0.38	0.34	0.74	1.04	0.88	0.42	0.886667
TGGT1_306510	hypothetical protein	3.077	1.62147	3.39847e-09	7.00773e-08	yes	5.08	2.81	2.42	6.31	8.09	7.04	3.43667	7.14667
TGGT1_275870	tubulin/FtsZ family, GTPase domain-containing protein	3.083	1.62441	0.00011743	0.000744744	yes	4.59	4.59	2	8.27	7.21	8.01	3.72667	7.83
TGGT1_280580	SAG-related sequence SRS35B	3.092	1.62866	0.00120608	0.00556034	yes	8.07	2.33	7.35	11.09	15.48	12.1	5.91667	12.89
TGGT1_262630	hypothetical protein	3.101	1.63277	1.29419e-15	1.10992e-13	yes	23.51	18.54	16.8	43.88	38.49	42.14	19.6167	41.5033
TGGT1_220650	hypothetical protein	3.111	1.63745	0.00196176	0.00839308	yes	1	2.14	1.9	5.41	3.76	2.24	1.68	3.80333
TGGT1_315830	hypothetical protein	3.112	1.63796	0.0092662	0.030313	yes	0.26	0.59	0.53	1.08	0.61	1.3	0.46	0.996667
TGGT1_223900	hypothetical protein	3.137	1.64949	0.000470482	0.00246921	yes	0.82	0.37	0.75	1.87	1.26	1.09	0.646667	1.40667
TGGT1_233210	hypothetical protein	3.143	1.65216	0.000153518	0.000938897	yes	1.2	0.48	0.32	1.39	1.25	1.46	0.666667	1.36667
TGGT1_243482	putative dynein heavy chain	3.15	1.65557	0.00438634	0.0165024	yes	0.38	0.21	0.07	0.72	0.45	0.22	0.22	0.463333
TGGT1_219218	hypothetical protein	3.152	1.65645	0.00761302	0.0258227	yes	0.33	0.19	0.1	0.55	0.37	0.38	0.206667	0.433333
TGGT1_329400	Toxoplasma gondii family C protein	3.153	1.65651	6.24245e-14	3.86162e-12	yes	30.35	31.93	23.94	67.06	67.52	56.96	28.74	63.8467
TGGT1_212275	hypothetical protein	3.163	1.66129	0.0137569	0.0417969	yes	2.39	1.64	1.25	5.46	2.13	3.82	1.76	3.80333
TGGT1_213067	hypothetical protein	3.163	1.66141	2.24972e-24	8.08508e-22	yes	37.54	34.63	32.18	76.92	85.1	68.27	34.7833	76.7633
TGGT1_268985	hypothetical protein	3.174	1.66628	0.00742192	0.0253224	yes	23.75	10.01	19.75	38.53	48.64	38.17	17.8367	41.78
TGGT1_230905	hydrolase, alpha/beta fold family protein	3.18	1.66925	5.66989e-08	8.64457e-07	yes	2.42	1.04	1.63	3.46	4.72	3.01	1.69667	3.73
TGGT1_205500	hypothetical protein	3.199	1.67747	5.08545e-25	2.53752e-22	yes	131.36	84.57	80.33	217.53	232.62	196.32	98.7533	215.49
TGGT1_270380	ribosomal protein RPS13	3.212	1.68362	6.69158e-16	6.31267e-14	yes	2340.44	2699.75	2735.84	5729.21	5428.54	6462.31	2592.01	5873.35
TGGT1_276155	hypothetical protein	3.216	1.68521	4.52803e-05	0.000324202	yes	1.06	1.16	1.79	4.22	2.46	2.47	1.33667	3.05
TGGT1_363640	hypothetical protein	3.232	1.69229	1.23843e-05	0.00010549	yes	15.09	11.22	15.87	37.74	29.87	30.23	14.06	32.6133
TGGT1_237860	protein kinase domain-containing protein	3.245	1.69819	4.90345e-13	2.53468e-11	yes	3.21	3.03	3.18	9.65	5.99	5.59	3.14	7.07667
TGGT1_254620	ribosomal protein RPL39	3.253	1.70161	9.24701e-14	5.628e-12	yes	2329.35	2022.75	2614.59	5992.46	5008.15	5741.61	2322.23	5580.74
TGGT1_315330	SAG-related sequence SRS52D	3.257	1.70363	2.07742e-05	0.000164861	yes	19.43	16.42	14.77	28.64	52.53	37.13	16.8733	39.4333
TGGT1_281460	hypothetical protein	3.258	1.70382	5.5229e-06	5.12056e-05	yes	4.01	4.48	4.26	8.22	11.37	9.58	4.25	9.72333
TGGT1_292600	hypothetical protein	3.262	1.70585	3.81218e-05	0.000279054	yes	4.37	6.69	9.68	13.73	21.79	13.64	6.91333	16.3867
TGGT1_226820	hypothetical protein	3.266	1.70731	0.00342486	0.0134063	yes	8.71	6.21	1.75	11.71	16.47	10.19	5.55667	12.79
TGGT1_203290	hypothetical protein	3.312	1.72757	9.81358e-20	1.76341e-17	yes	275.59	174.35	174.25	439.5	468.2	495.34	208.063	467.68
TGGT1_216770	hypothetical protein	3.315	1.72888	1.00266e-17	1.28255e-15	yes	350.65	372.83	298.66	768.75	750.1	852.56	340.713	790.47
TGGT1_248170	hypothetical protein	3.323	1.73237	5.24903e-10	1.31609e-08	yes	1.83	1.79	1.43	4.74	3.45	3.38	1.68333	3.85667
TGGT1_274290	Toxoplasma gondii family B protein	3.324	1.73307	8.95098e-06	7.92876e-05	yes	27.34	14.09	20.92	57.48	37.03	51.45	20.7833	48.6533
TGGT1_246760	hypothetical protein	3.327	1.73442	2.40934e-11	8.4182e-10	yes	0.83	0.8	1.03	2.18	2.19	1.82	0.886667	2.06333
TGGT1_411760	actin	3.379	1.75678	0.000331373	0.0018308	yes	1.86	2.55	2.71	6.62	5.31	5.19	2.37333	5.70667
TGGT1_257000	hypothetical protein	3.38	1.75703	3.78292e-08	5.99784e-07	yes	1.65	2.29	2.73	6.19	4.58	5.08	2.22333	5.28333
TGGT1_315520	calcium binding egf domain-containing protein	3.383	1.75844	0.000366555	0.00200173	yes	1.78	1.95	1.47	3.51	5.15	3.69	1.73333	4.11667
TGGT1_306620	AP2 domain transcription factor AP2IX-9	3.399	1.76495	3.88469e-19	6.23782e-17	yes	35.67	21.03	20.7	73.2	56.59	49.02	25.8	59.6033
TGGT1_249290	hypothetical protein	3.411	1.77005	1.09846e-06	1.24103e-05	yes	2.43	1.22	1.2	3.41	3.32	4.27	1.61667	3.66667
TGGT1_266860	BTB/POZ domain-containing protein	3.433	1.77958	0.00230724	0.0096044	yes	1.38	0.94	1.42	3.23	2.15	3.43	1.24667	2.93667
TGGT1_322100	myosin-light-chain kinase	3.465	1.79299	2.02921e-06	2.12996e-05	yes	2.36	3.7	2.24	4.62	6.4	8.65	2.76667	6.55667
TGGT1_268950	hypothetical protein	3.518	1.81456	5.37967e-25	2.53752e-22	yes	125.62	107.53	101.98	265.87	256.48	282.95	111.71	268.433
TGGT1_241710	hypothetical protein	3.533	1.8208	2.08087e-13	1.16328e-11	yes	7.48	5.99	4.88	16.57	14.97	13.23	6.11667	14.9233
TGGT1_223430	hypothetical protein	3.538	1.82278	6.15477e-07	7.45586e-06	yes	2.29	1.41	1.38	3.79	3.48	4.74	1.69333	4.00333
TGGT1_293360	hypothetical protein	3.573	1.8371	8.12324e-20	1.49527e-17	yes	1389.86	1508.24	1480.18	3886.43	3085.36	3865.83	1459.43	3612.54
TGGT1_410920	toxoplasma gondii family C protein	3.593	1.84502	1.68997e-27	1.82203e-24	yes	179.12	143.81	155.27	395.91	408.6	391.92	159.4	398.81
TGGT1_248390	ribosomal protein RPL26	3.598	1.84724	6.20625e-20	1.20099e-17	yes	5913.89	5504.34	5861.35	16978	11914.5	15116.6	5759.86	14669.7
TGGT1_224760	SAG-related sequence SRS40E	3.612	1.8528	3.17806e-06	3.12302e-05	yes	2.86	2.06	2.35	5.33	6.1	6.58	2.42333	6.00333
TGGT1_252255	hypothetical protein	3.632	1.86066	2.58813e-06	2.64312e-05	yes	7.19	3.1	3.47	7.53	11.89	13.83	4.58667	11.0833
TGGT1_309120	ribosomal protein RPL4	3.682	1.88051	2.7783e-30	4.19356e-27	yes	2840.72	1863.84	1957.02	5096.78	6260.21	5473.94	2220.53	5610.31
TGGT1_215540	hypothetical protein	3.696	1.88594	0.0113203	0.0356767	yes	1.6	3.31	0.68	5.88	2.88	5.43	1.86333	4.73
TGGT1_235515	MORN repeat-containing protein	3.7	1.88737	3.67139e-10	9.68811e-09	yes	1.94	1.3	1.16	4.26	3.6	3.26	1.46667	3.70667
TGGT1_411160	putative toxoplasma gondii family C protein	3.762	1.91159	0.000926269	0.00444975	yes	2.93	8.84	4.48	12.91	17.47	14.07	5.41667	14.8167
TGGT1_360320	hypothetical protein	3.766	1.91318	0.00211907	0.00892445	yes	2.79	2.58	4.71	12.6	6.72	8.49	3.36	9.27
TGGT1_222420	hypothetical protein	3.791	1.92247	0.000829762	0.00404275	yes	1.14	0.69	0.31	1.31	2.5	1.66	0.713333	1.82333
TGGT1_241130	hypothetical protein	3.791	1.92276	4.06731e-13	2.13167e-11	yes	1.07	1.26	1.02	3.44	2.53	2.79	1.11667	2.92
TGGT1_239260	histone H4	3.852	1.94545	0.00030875	0.00172731	yes	15	20.3	29.79	45.76	52.31	79.25	21.6967	59.1067
TGGT1_232580	propionate-CoA ligase	3.856	1.94698	0.00342408	0.0134063	yes	0.38	0.75	0.1	1.74	1.02	0.55	0.41	1.10333
TGGT1_249660	hypothetical protein	3.923	1.97183	8.06151e-08	1.19061e-06	yes	1.54	1.77	2.64	5.29	4.57	6.37	1.98333	5.41
TGGT1_250100	hypothetical protein	3.961	1.98586	6.098e-20	1.20099e-17	yes	484.61	273.33	309.9	933.08	921.38	1057.17	355.947	970.543
TGGT1_268820	hypothetical protein	3.979	1.99225	0.00732602	0.0250746	yes	0.41	0.12	0.28	0.56	0.74	0.87	0.27	0.723333
TGGT1_269600	biotin-requiring enzyme domain-containing protein	4.013	2.00466	2.57333e-09	5.5173e-08	yes	2.07	1.14	1.38	3.51	4.51	4.49	1.53	4.17
TGGT1_207600	tubulin/FtsZ family, GTPase domain-containing protein	4.017	2.00618	4.301e-18	5.70743e-16	yes	22.67	10.3	9.91	38.76	43.74	33.9	14.2933	38.8
TGGT1_408250	hypothetical protein	4.038	2.01378	0.00403797	0.0153784	yes	1.01	2.78	0.85	4.55	4	4.56	1.54667	4.37
TGGT1_361230	toxoplasma gondii family B protein	4.062	2.02236	0.00719184	0.0246763	yes	1.2	2.6	2.6	5.84	8.15	5.06	2.13333	6.35
TGGT1_240580	hypothetical protein	4.08	2.02864	0.00105203	0.00494069	yes	0.74	1.13	2.89	6.36	3.71	4.15	1.58667	4.74
TGGT1_410790	hypothetical protein	4.094	2.0335	0.000102583	0.000663972	yes	0.95	0.95	0.68	2.01	2.56	2.74	0.86	2.43667
TGGT1_221220	hypothetical protein	4.14	2.04949	1.44558e-09	3.32616e-08	yes	0.73	0.64	0.41	2.02	1.49	1.5	0.593333	1.67
TGGT1_294410	hypothetical protein	4.173	2.06113	0.000228743	0.00132999	yes	0.85	0.38	0.48	1.71	1.77	1.41	0.57	1.63
TGGT1_270260	hypothetical protein	4.186	2.06568	2.12092e-13	1.17695e-11	yes	5.62	3.74	3.94	13.01	14.93	10.79	4.43333	12.91
TGGT1_275970	putative tubulin	4.208	2.07301	0.0162054	0.0479615	yes	4.31	1.61	2.28	12.76	11.45	2.07	2.73333	8.76
TGGT1_288450	aldehyde dehydrogenase (NAD) family protein	4.221	2.0776	6.25791e-07	7.55655e-06	yes	3.12	0.92	0.9	5.98	4.51	3.42	1.64667	4.63667
TGGT1_295720	putative sulfite oxidase	4.265	2.09271	3.11385e-10	8.33342e-09	yes	2.45	1.67	1.2	6.95	4.3	4.13	1.77333	5.12667
TGGT1_254060	SAG-related sequence SRS14A	4.276	2.09638	0.00195349	0.00836244	yes	0.8	0.59	1.86	5.41	1	3.33	1.08333	3.24667
TGGT1_278840	hypothetical protein	4.309	2.10724	0.000815959	0.00398837	yes	0.34	0.37	0.44	1.24	0.68	1.45	0.383333	1.12333
TGGT1_306338A	putative dynein gamma chain, flagellar outer arm	4.533	2.18062	3.41623e-05	0.000254263	yes	0.43	0.27	0.11	1.26	0.54	0.65	0.27	0.816667
TGGT1_216200	hypothetical protein	4.539	2.18223	0.00208064	0.00880191	yes	0.93	1.98	1.04	4.46	2.69	5.18	1.31667	4.11
TGGT1_294785	zinc finger (CCCH type) motif-containing protein	4.573	2.19329	2.46343e-17	2.99863e-15	yes	11.01	6.8	7.92	27.63	25.81	27.12	8.57667	26.8533
TGGT1_221830	subtilisin SUB12	4.71	2.23586	3.26187e-05	0.000243736	yes	0.17	0.25	0.16	0.34	0.8	0.75	0.193333	0.63
TGGT1_243382	hypothetical protein	4.724	2.24015	4.87271e-05	0.000344652	yes	1.79	0.76	0.29	2.99	2.88	2.94	0.946667	2.93667
TGGT1_254625	hypothetical protein	4.834	2.27323	0.0034041	0.0133458	yes	0.75	0.1	0.26	1.38	1.16	1.02	0.37	1.18667
TGGT1_257130	zinc finger (CCCH type) motif-containing protein	4.853	2.27876	0.0146711	0.0440831	yes	0.19	0	0.26	0.4	0.88	0.3	0.15	0.526667
TGGT1_267460	AP2 domain transcription factor AP2IX-1	4.879	2.28657	1.67322e-06	1.81695e-05	yes	0.3	0.78	0.65	2.71	1.32	1.92	0.576667	1.98333
TGGT1_202280	WD domain, G-beta repeat-containing protein	4.926	2.30029	7.39617e-19	1.11638e-16	yes	1.46	1.1	1.03	4.97	3.83	3.36	1.19667	4.05333
TGGT1_286670	hypothetical protein	5.01	2.32495	2.00348e-12	8.94332e-11	yes	2.86	1.65	1.63	7.11	6.25	7.37	2.04667	6.91
TGGT1_289740	hypothetical protein	5.055	2.33766	6.18604e-17	6.7661e-15	yes	3.73	2.92	3.31	12.64	11.25	10.95	3.32	11.6133
TGGT1_203682	hypothetical protein	5.082	2.34532	9.79417e-05	0.000636116	yes	4.36	3.03	1.88	14.84	13.71	5.67	3.09	11.4067
TGGT1_272890	RNA recognition motif-containing protein	5.105	2.35191	0.000221014	0.00129102	yes	1.18	0.36	0.43	2.57	1.95	2.2	0.656667	2.24
TGGT1_208020	AP2 domain transcription factor AP2Ib-1	5.181	2.37314	2.8386e-16	2.8188e-14	yes	1.9	0.83	0.59	4.17	4.21	3.11	1.10667	3.83
TGGT1_233153	hypothetical protein	5.277	2.39983	0.000380647	0.00206227	yes	0.36	0.33	0.74	1.08	1.04	2.93	0.476667	1.68333
TGGT1_270210	kinesin motor domain-containing protein	5.341	2.41709	6.9975e-26	5.28101e-23	yes	3.46	2.11	2.23	10.35	9.06	8.88	2.6	9.43
TGGT1_294820	putative type I fatty acid synthase	5.404	2.43403	1.99044e-10	5.52273e-09	yes	0.05	0.11	0.09	0.33	0.26	0.34	0.0833333	0.31
TGGT1_216140	tetratricopeptide repeat-containing protein	5.432	2.44153	0.00574348	0.0204943	yes	0	0.27	0.4	1.08	0.83	0.77	0.223333	0.893333
TGGT1_266035	hypothetical protein	5.488	2.45639	0.00378775	0.0146221	yes	1.28	0.39	0.18	2.42	1.34	2.72	0.616667	2.16
TGGT1_235500	hypothetical protein	5.515	2.4633	4.03457e-30	5.07482e-27	yes	22.7	15.24	15.11	67.16	56.6	72.77	17.6833	65.51
TGGT1_221310	aminopeptidase N protein	5.552	2.47295	2.15909e-06	2.25064e-05	yes	0.28	0.81	0.38	3.32	1.16	1.31	0.49	1.93
TGGT1_250920	tetratricopeptide repeat-containing protein	5.649	2.49795	0.00185662	0.00800181	yes	1.28	0.23	0.85	4.63	1.61	2.86	0.786667	3.03333
TGGT1_294320	Oxysterol-binding protein	5.686	2.50738	0.00017108	0.00103789	yes	0.22	0.3	0.13	0.8	0.81	0.92	0.216667	0.843333
TGGT1_236290	hypothetical protein	5.763	2.52679	0.015426	0.0459431	yes	0.43	0.39	0.18	1.81	1.37	0.85	0.333333	1.34333
TGGT1_244335	hypothetical protein	5.801	2.53625	2.99383e-06	2.96904e-05	yes	0.9	0.36	0.82	3.33	1.86	3.02	0.693333	2.73667
TGGT1_253760	hypothetical protein	5.818	2.54063	0.0046253	0.0172497	yes	7.36	4.66	4.58	35.55	15.06	21.71	5.53333	24.1067
TGGT1_289216	hypothetical protein	6.137	2.61757	0.00398193	0.0152314	yes	0.42	0.38	0.12	1.69	1.85	0.45	0.306667	1.33
TGGT1_243330	hypothetical protein	6.255	2.6449	0.00847963	0.0282604	yes	0.04	0.05	0.02	0.27	0.05	0.14	0.0366667	0.153333
TGGT1_295740	hypothetical protein	6.433	2.68539	0.000422585	0.0022523	yes	0.03	0.17	0.04	0.44	0.33	0.32	0.08	0.363333
TGGT1_218890	hypothetical protein	6.597	2.72184	0.000443444	0.00235019	yes	0.11	0.24	0.13	0.96	0.32	0.84	0.16	0.706667
TGGT1_235860	subtilisin SUB11	6.61	2.7246	9.77873e-10	2.34286e-08	yes	0.54	0.19	0.64	2.44	1.62	2.12	0.456667	2.06
TGGT1_238200	alpha/beta hydrolase fold domain-containing protein	6.629	2.72873	0.00257324	0.0105145	yes	0	0.24	0.22	1.48	0.57	0.27	0.153333	0.773333
TGGT1_223258	hypothetical protein	6.63	2.7289	1.30167e-05	0.000109762	yes	0.85	0.62	0.71	2.72	3.2	3.94	0.726667	3.28667
TGGT1_294570	rhodanese family domain-containing protein	6.814	2.76859	0.00907394	0.0297873	yes	0.06	0.16	0.14	0.64	0	0.97	0.12	0.536667
TGGT1_284602	E1-E2 ATPase subfamily protein	6.937	2.79431	0.000930909	0.00446635	yes	0.12	0.26	0	0.6	0.49	0.56	0.126667	0.55
TGGT1_288475	hypothetical protein	7.221	2.85227	1.19707e-15	1.03843e-13	yes	0.63	0.33	0.22	2	1.87	1.76	0.393333	1.87667
TGGT1_254320	hypothetical protein	7.393	2.88611	0.00428583	0.0161645	yes	0.21	0.19	0.09	1.28	0.41	0.76	0.163333	0.816667
TGGT1_207865	GCC2 and GCC3 domain-containing protein	7.787	2.9611	1.06479e-11	3.97822e-10	yes	0.15	0.09	0.2	0.89	0.74	0.74	0.146667	0.79
TGGT1_257720	putative proton ATPase	8.005	3.00084	0.000112615	0.000718967	yes	0.21	0	0.02	0.47	0.26	0.41	0.0766667	0.38
TGGT1_206550	hypothetical protein	8.085	3.01527	4.38453e-26	3.67667e-23	yes	0.33	0.39	0.22	2.05	1.44	1.65	0.313333	1.71333
TGGT1_257970	hypothetical protein	8.683	3.1182	0.00424723	0.016043	yes	0.51	0	0.14	0.89	1.18	1.43	0.216667	1.16667
TGGT1_304930	hypothetical protein	8.94	3.16029	9.68919e-16	8.70527e-14	yes	1.01	0.63	0.52	3.78	4.17	4.99	0.72	4.31333
TGGT1_203230	hypothetical protein	9.045	3.17707	0.00366228	0.0141812	yes	0.34	0	0.86	1.32	3.52	2.99	0.4	2.61
TGGT1_248330	zinc finger, C3HC4 type (RING finger) domain-containing protein	9.108	3.18712	6.17632e-05	0.000425298	yes	0.64	0.98	0	4.46	2.19	3.25	0.54	3.3
TGGT1_295020	Sterol-sensing domain of SREBP cleavage-activation domain-containing protein	9.269	3.21239	4.18582e-06	3.98869e-05	yes	0.16	0.06	0.08	0.76	0.39	0.66	0.1	0.603333
TGGT1_210478	hypothetical protein	9.728	3.28211	1.41531e-08	2.50736e-07	yes	0.14	0.03	0.06	0.55	0.49	0.42	0.0766667	0.486667
TGGT1_282000	hypothetical protein	10.007	3.32294	1.69348e-08	2.94487e-07	yes	0.13	0.07	0.12	1.05	0.54	0.6	0.106667	0.73
TGGT1_202020	DnAK-TPR	10.153	3.34382	2.89246e-06	2.89899e-05	yes	0.55	0.06	0.06	1.95	1.11	1.25	0.223333	1.43667
TGGT1_240295	hypothetical protein	10.896	3.44568	0.00370734	0.014341	yes	0.23	0.42	0	1.74	0.9	2.01	0.216667	1.55
TGGT1_293780	hypothetical protein	10.902	3.44648	6.77371e-18	8.814e-16	yes	4.25	3.11	1.59	30.51	13.67	21.15	2.98333	21.7767
TGGT1_217930	hypothetical protein	11.517	3.52573	5.41524e-11	1.72442e-09	yes	0.81	0.59	0.8	5.73	5.42	6.29	0.733333	5.81333
TGGT1_235650	carrier superfamily protein	11.765	3.55638	2.16561e-09	4.72365e-08	yes	0.4	0.27	0.41	3.94	2.84	2.13	0.36	2.97
TGGT1_203720	vitamin k epoxide reductase family protein	11.82	3.56313	6.91083e-16	6.43902e-14	yes	2.42	4.46	5.38	41.39	24.93	36.7	4.08667	34.34
TGGT1_213480	hypothetical protein	11.93	3.57647	4.86881e-15	3.82759e-13	yes	0.42	0.5	0.11	3.64	2.47	2.24	0.343333	2.78333
TGGT1_254160	hypothetical protein	12.023	3.58777	3.80277e-06	3.68888e-05	yes	0.06	0.08	0	0.5	0.36	0.27	0.0466667	0.376667
TGGT1_200595	hypothetical protein	12.169	3.60514	0.00994472	0.0320465	yes	0	2.17	0	7.6	7.81	4.64	0.723333	6.68333
TGGT1_251830	hypothetical protein	12.477	3.64126	0.00202703	0.00862346	yes	0.51	0	0	2.06	1.19	0.81	0.17	1.35333
TGGT1_269035	nucleoside diphosphate kinase	12.578	3.65281	0.0014776	0.00657904	yes	0.18	0.08	0	0.58	0.56	0.93	0.0866667	0.69
TGGT1_272440	RNA recognition motif-containing protein	12.826	3.681	4.29996e-10	1.10757e-08	yes	1.56	0.72	1.98	11.82	12.46	14.01	1.42	12.7633
TGGT1_213460	hypothetical protein	12.956	3.69554	2.50143e-36	6.29277e-33	yes	0.67	1.5	1.42	12.48	9.4	10.84	1.19667	10.9067
TGGT1_247500	acyl-CoA dehydrogenase, middle domain-containing protein	13.104	3.71191	0.000143325	0.000882999	yes	0.15	0.07	0.06	0.98	0.65	0.85	0.0933333	0.826667
TGGT1_237070	hypothetical protein	13.32	3.7355	2.05139e-09	4.5162e-08	yes	0.79	0.72	1.54	16.58	4.98	7.55	1.01667	9.70333
TGGT1_266270	short-chain-acyl-CoA dehydrogenase	13.475	3.75224	8.11698e-10	1.98249e-08	yes	0.21	0.48	0.35	4.29	2.62	2.93	0.346667	3.28
TGGT1_272200	AGC kinase	13.61	3.76655	0.00678217	0.0235442	yes	0.13	0	0	0.56	0.26	0.32	0.0433333	0.38
TGGT1_274040	hypothetical protein	14.302	3.83811	0.000560728	0.00287879	yes	0	0.03	0.05	0.26	0.19	0.29	0.0266667	0.246667
TGGT1_260480	leucine rich repeat-containing protein	15.266	3.93224	2.86077e-08	4.70376e-07	yes	0	0.13	0.12	0.94	0.71	1.11	0.0833333	0.92
TGGT1_262800	hypothetical protein	16.008	4.00069	0.00312728	0.0124284	yes	0.15	0.13	0	1.38	0.34	1.17	0.0933333	0.963333
TGGT1_202400	calcium binding egf domain-containing protein	16.098	4.00879	0.0140827	0.0425641	yes	0	0.04	0	0.21	0.14	0.15	0.0133333	0.166667
TGGT1_238970	hypothetical protein	16.499	4.04434	0.0139888	0.042318	yes	0	0.02	0	0.05	0.04	0.1	0.00666667	0.0633333
TGGT1_203135	dynein heavy chain family protein	16.848	4.07454	0.00291603	0.0117122	yes	0	0.02	0	0.15	0.04	0.03	0.00666667	0.0733333
TGGT1_210482	hypothetical protein	16.962	4.08426	0.000398366	0.00214748	yes	0.26	0	0	1.36	1.35	0.21	0.0866667	0.973333
TGGT1_462971	hypothetical protein	17.095	4.09549	1.12548e-07	1.59363e-06	yes	0.23	0.04	0.04	1.43	0.53	1.35	0.103333	1.10333
TGGT1_217920	hypothetical protein	17.609	4.13824	1.1333e-06	1.27657e-05	yes	0.25	0	0.31	2.92	1.66	2.3	0.186667	2.29333
TGGT1_365980	putative transmembrane protein	18.06	4.17471	8.33935e-05	0.000551113	yes	0.08	0	0.14	0.86	1.25	0.81	0.0733333	0.973333
TGGT1_411240	toxoplasma gondii family B protein	18.306	4.19426	0.00119259	0.00551422	yes	0	1.23	0	4.9	4.82	4.8	0.41	4.84
TGGT1_233065	3'5'-cyclic nucleotide phosphodiesterase domain-containing protein	19.269	4.2682	0.00108001	0.00504697	yes	0.06	0	0.05	0.4	0.29	0.74	0.0366667	0.476667
TGGT1_269310	hypothetical protein	19.571	4.29063	1.55451e-39	5.86596e-36	yes	1.1	0.62	1.37	18.33	10.34	13.18	1.03	13.95
TGGT1_246640	hypothetical protein	19.782	4.3061	0.00106939	0.00500804	yes	0	0	0.69	6.39	1.95	2.27	0.23	3.53667
TGGT1_235580	hypothetical protein	20.158	4.33328	0.00570196	0.0203753	yes	0	0.07	0	0.35	0.23	0.42	0.0233333	0.333333
TGGT1_315798	hypothetical protein	20.256	4.34025	4.58613e-05	0.00032776	yes	0.24	0	0	1.12	0.82	1.09	0.08	1.01
TGGT1_230130	hypothetical protein	20.384	4.34934	0.00584672	0.0207844	yes	0.78	0	0	6.52	1.93	3.12	0.26	3.85667
TGGT1_285400	hypothetical protein	21.797	4.44604	1.69673e-05	0.000138286	yes	0	0.19	0.08	1.7	1.11	1.38	0.09	1.39667
TGGT1_284598	haloacid dehalogenase family hydrolase domain-containing protein	22.408	4.48597	2.77902e-14	1.85696e-12	yes	0.36	0	0.32	4.19	3.36	3.54	0.226667	3.69667
TGGT1_205430	isovaleryl-CoA dehydrogenase	24.171	4.59519	0.0106455	0.0338324	yes	0	0	0	0.55	0.34	0.35	0	0.413333
TGGT1_216280	adenylate and guanylate cyclase catalytic domain-containing protein	25.027	4.64542	0.00960036	0.0311228	yes	0	0	0	0.12	0.29	0.15	0	0.186667
TGGT1_217170	hypothetical protein	25.19	4.65481	0.00193908	0.00830545	yes	0.5	0	0	4.03	3.67	1.61	0.166667	3.10333
TGGT1_203570	acyltransferase domain-containing protein	25.598	4.67797	0.000129988	0.000808752	yes	0.11	0	0.09	1.13	1.3	1.15	0.0666667	1.19333
TGGT1_211370	tetratricopeptide repeat-containing protein	25.697	4.68354	0.000163874	0.00099578	yes	0	0	0.08	0.55	0.39	0.64	0.0266667	0.526667
TGGT1_291070	hypothetical protein	26.703	4.73891	2.73589e-06	2.7678e-05	yes	0.5	0.23	0	6.2	3.55	3.19	0.243333	4.31333
TGGT1_289027	hypothetical protein	27.523	4.78256	0.00618824	0.0217626	yes	0	0	0	0.35	0.44	0.15	0	0.313333
TGGT1_291340	hypothetical protein	28.937	4.85486	0.00521227	0.0190126	yes	0	0	0	0.1	0.22	0.06	0	0.126667
TGGT1_306240	hypothetical protein	32.063	5.00283	3.43681e-05	0.000255292	yes	0.11	0.1	0	1.97	0.83	1.44	0.07	1.41333
TGGT1_248677	putative nucleic acid binding protein	34.163	5.09434	0.00213877	0.00898275	yes	0	0	0	1.08	1.18	2.07	0	1.44333
TGGT1_295015	patched family protein	35.413	5.14621	0.000576602	0.00295225	yes	0	0.23	0	4.03	0.39	1.59	0.0766667	2.00333
TGGT1_254350	endo-1,3(4)-beta-glucanase	36.034	5.17129	0.00229379	0.00955367	yes	0	0	0	0.63	0.11	0.87	0	0.536667
TGGT1_254020	putative dynein intermediate chain	36.809	5.20199	0.00149232	0.00662502	yes	0	0	0	0.25	0.28	0.58	0	0.37
TGGT1_221840	hypothetical protein	50.916	5.67005	0.000179326	0.0010828	yes	0	0	0	1.03	0.57	0.59	0	0.73
TGGT1_255620	B9-C2 domain-containing protein	57.613	5.84833	7.14532e-05	0.000483036	yes	0	0	0	2.43	2	2.01	0	2.14667
TGGT1_240290	hypothetical protein	62.342	5.96213	2.63324e-07	3.3971e-06	yes	0	0.33	0.3	8.94	4.51	13.56	0.21	9.00333
TGGT1_225028	putative myosin heavy chain	67.726	6.08164	4.49893e-06	4.26551e-05	yes	0.04	0	0	0.91	0.47	0.58	0.0133333	0.653333
